# Supplementary material for: Stepwise modifications of transcriptional hubs link pioneer factor activity to a burst of transcription
Source: Nat Commun. 2023 Aug 10;14:4848. doi: 10.1038/s41467-023-40485-6 (PMC10415302; doi:10.1038/s41467-023-40485-6)
Supplement: Supplementary file 6 — Source Data [file 41467_2023_40485_MOESM6_ESM.xlsx]

## Sheet: Fig.3b
Time	Ch	Mean	Std
30	Zld	0.859759	0.129301
60	Zld	0.998648	0.0927235
90	Zld	1	0.113062
120	Zld	0.868202	0.13557
150	Zld	0.774782	0.125285
180	Zld	0.687129	0.106865
210	Zld	0.633085	0.106535
240	Zld	0.607322	0.0996374
270	Zld	0.59058	0.101519
300	Zld	0.553288	0.11579
330	Zld	0.49584	0.111729
360	Zld	0.456402	0.103835
30	Brd4	0.81394	0.190623
60	Brd4	0.574417	0.118419
90	Brd4	0.535893	0.122247
120	Brd4	0.603266	0.20384
150	Brd4	0.723612	0.281931
180	Brd4	0.857197	0.374104
210	Brd4	0.937999	0.400787
240	Brd4	0.94013	0.370739
270	Brd4	0.939573	0.344654
300	Brd4	0.901864	0.295924
330	Brd4	0.891115	0.270511
360	Brd4	1	0.219416

## Sheet: Fig.4b
Time	Ch	Mean	Std
30	Rpb1	0.0327163	0.0038611
60	Rpb1	0.0360299	0.00416968
90	Rpb1	0.0406512	0.006646
120	Rpb1	0.0547545	0.0123638
150	Rpb1	0.100814	0.0325726
180	Rpb1	0.21048	0.0927405
210	Rpb1	0.351842	0.17832
240	Rpb1	0.495776	0.250113
270	Rpb1	0.659853	0.321432
300	Rpb1	0.805587	0.37888
330	Rpb1	0.899621	0.397412
360	Rpb1	1	0.419045
30	Brd4	0.456452	0.123877
60	Brd4	0.315288	0.0846993
90	Brd4	0.32445	0.0569522
120	Brd4	0.485306	0.0692117
150	Brd4	0.733797	0.140066
180	Brd4	0.970761	0.197289
210	Brd4	1	0.213791
240	Brd4	0.94774	0.227788
270	Brd4	0.878317	0.228379
300	Brd4	0.783937	0.193211
330	Brd4	0.698059	0.173571
360	Brd4	0.61358	0.146624

## Sheet: Fig.4d
Time	Ch	Intensity
0	dBrd4	0.51951
20	dBrd4	0.769059
40	dBrd4	1
60	dBrd4	0.726992
80	dBrd4	0.414569
100	dBrd4	0
0	Rpb1	0
20	Rpb1	0.231686
40	Rpb1	0.684826
60	Rpb1	1
80	Rpb1	0.824961
100	Rpb1	0.545817

## Sheet: Fig.4e
Rpb1	dBrd4
78.54	36.53
91.78	70.79
82.52	101.85
53.94	6.94
90.89	26.99
54.38	143.84
115.4	126.92
159.54	127.1
63.92	11.78
95.73	121.845
92.9	96.79
19.13	21.46
89.56	61.17
80.04	11.31
68.55	161.14
172.4	85.82
50.29	5.84
150.48	67.72
84.09	51.28
99.31	176
73.15	66.56
35.01	62.13
59.54	5.82
78.21	61.88
40.81	8.08
103.92	50.24
48.22	25.92
101.8	258.74
126.92	111.63
134.48	80.3
47.85	9.89
84.49	59.1
125.48	99.7
200.22	236.61
159.89	110.8
54.76	67.64
121.12	77.92
25.19	21.68
33.3	58.93
117.96	16.61
53.22	20.34
137.57	61.24
76.46	37.98
74.98	1.1
145.88	75.13
93.81	19.7
72.93	9.21
112.94	98.67
34.3	32.86
116.88	24.56
10.9	115.98
81.465	37.425
92.125	58.735
77.54	51.2
63.71	46.98
80.4	26.06
85.77	0.84
178.17	157.28
88.3	132.15
75.02	172.87
61.51	73.38
64.5	27.85
21.6	11.6
64.24	94.65
132.61	24.74
81.96	9.04
153.05	118.99
62.55	140
48.6	11.47
136.38	115.1
205.2	112.35
100.435	85.62
76.605	26.49
102.37	35.26
35.55	15.61
53.9	26.42
172.61	76.515
258.24	141.875
90	76.865
103.14	25.125
102.005	50.145
76.515	44.085
175.25	81.2
50.83	13.985
84.17	31.5
123.59	45.58
213	174.94
84.95	179.74
123	60.86
96.81	126.06
163.88	38.64
11.05	79.13
156.71	109.28
153.63	72.97
47.36	20.78
99.18	60.04
6.47	48.08
104.15	100.72
51.605	39.24
119.235	111.15
114.99	24.68
88.49	19.725
141.17	62.3
203.96	195.29
120.44	83.865
36.42	86.12
105.41	35.58
55.81	11.32
80.67	56.52
176.16	41.75
89.37	127.71
104.92	28.24
231.15	155.12
34.24	72.44
164.45	40.43
118.97	60.71
28.01	9.53
95.86	43.36
117.14	24.66
71.14	41.99
39.47	51.41
76.45	40.31
102.06	98.7
47.46	8.37
175.74	42.89
121.03	61.31
61.93	18.61
30.33	2.83
127.91	27.59
136.64	35.41
132.05	35.74
110.95	38.8
272.87	239.24
162.21	73.27
129.83	104.85
74.66	107.005
82.02	76.05
123.5	68.13
127.96	46.62
112.62	26.225
267.16	195.89
74.29	107.395
204.81	194.62
39.18	44.91
177.84	68.43
139.04	53.16
106.82	17.735
139.22	37.98
132.35	17.53
157.75	15.74
94.36	149.02
98.85	12.57
55.3	27.81
130.56	37.82
64.7	23.22
176.61	52.6
45.525	29.94
109.875	56.29
97.795	48.4
95.36	21.44
142.02	57.12
143.4	38.11
115.45	52.57
153.63	102.77
218.48	147.01
101.27	98.56
142.71	119.14
83.28	71.27
85.32	24.475
127.03	100.825
115.39	24.795
107.19	158.69
125.79	43.13
205.94	16.22
220.08	75.59
95.66	108.93
99.8	19.71
80.3	35.74
82.92	56.85
57.9	41.79
92.85	26.95
60.84	13.7
71.575	9.6
53.18	20.38
57.83	60.99
73.23	36.71
67.68	23.19
102.14	34.69
136.17	42.44
49.39	15.12
64.865	56.64
62.49	77.16
47.02	37.68
80.02	72.81
27.91	22.97
66.03	40.36
24.51	5.32
67.515	32.07
94.83	55.12
68.195	126.01
121.335	75.6
75.16	77.22
59.92	33.79
96.68	40.65
40.83	0.48
107.61	53.17
113.53	170.05
98.34	43.18
107.64	37.07
96.25	62.23
92.14	36.14
70.33	48.63
89.44	36.36
41.41	35.95
73.66	67.21
107.23	59.26
39.43	28.3
57.355	23.895
75.595	57.57
36.14	33.96
52.86	49.89
62.245	18.22
95.46	79.74
81.78	66.26
69.79	3.82
98.55	116.25
145.33	55.62
85.3	94.75
103.36	74.35
82.23	44.45
44.58	45.73
96.91	36.14
170.09	173.49
106.02	87
97.59	52.95
120.16	33.14
194.11	63.81
35.76	134.78
69.09	29.12
63.21	29.54
59.61	42.42
33.37	17.58
99.5	62.46
90.19	66.775
145	51.795
59.64	21.705
63.35	25.145
69.41	7.62
97.14	5.97
87.31	69.58
106.15	16.98
57.62	63.73
34.33	55.58
74.57	53.63
31.97	47.12
56.97	43.13
56.09	20.79
29.62	4.62
128.59	111.63
152.68	103.67
60.04	27.2
79.37	18.15
101.58	97.15
82.51	64.35
137.97	22.32
58.93	11.52
96.41	53.11
44.66	9.09
40.26	39.82
94.2	48.91
150.11	95.61
64.41	125.27
141.19	203.77
80.38	85.24
119.49	34.27
81.12	63.87
71.7	68.23
196.01	36.22
95.2	12.83
62.96	57.29
194.305	127.3
84.685	68.87
68.42	52.49
103.66	25.11
60.31	2.18
82.4	48.62
85.37	4.58
63.47	37.11
49.72	12.42
70.25	70.51
41.18	7.15
87.53	62.12
98.13	70.44
144.3	38.38
25.27	42.46
87.97	20.9
119.93	64.28
178.43	97.34
57.3	18.97
111.7	77.34
54.52	7.31
61.9	43.06
71.395	0.19
166.335	148.76
181.06	104.52
102.99	45.94
155.915	45.92
79.095	33.09
120.115	92.84
78.705	51.04
98.265	19.07
104.58	55.06
8.17	28.6
75.48	76.12
193.58	199.28
95.13	50.76
82.43	67.67
95.74	65.22
129.38	30.09
74.36	42.99
92.53	50.37
77.47	82.65
130.61	58.4
62.14	9.81
68.96	61.07
197.59	131.32
48.92	36.16
121.97	31.53
112.45	51.63
46.96	20.72

## Sheet: Fig.4f
Rpb1	dBrd4
70.71	45.07
63.61	17.94
156.91	93.34
113.15	41.45
48.32	42.07
152.22	161.94
68.94	109.45
102.83	39.94
162.68	71.86
78.46	32.28
81.31	15.49
129.62	111.01
81.38	37.2
79.01	38.985
15.22	13.485
74.02	92.12
45.5	10.4
36.42	65.78
194.61	103.935
135.77	156.025
199.87	118.535
160.25	204.12
66.85	51.15
102.93	153.24
45.31	63.45
149.72	141.98
155.21	22.92
54.95	64.82
33.42	7.78
70	75.91
113.25	52.61
87.8	51.59
110.62	8.26
93.34	28.82
133.35	41.11
77.4	48.83
188.095	111.96
103.575	76.91
80.655	31.64
97.79	105.67
120.08	29.125
73.73	53.885
33.065	127.01
168.06	61.535
157.57	113.215
116.54	20.65
48.71	18.69
45.22	50.99
192.2	63.67
204.83	68.29
126.23	168.13
119.41	130.24
13.63	22.51
58.72	85.58
45.73	16.28
189.04	2.72
77.29	97.32
63.03	29.06
81.39	31.71
121.06	38.47
87.7	72.53
57.37	61.78
146.69	27.02
83.74	39.07
76.88	36.8
113.33	67.91
80.85	2.01
144.1	122.255
82.77	70.165
75.91	25.095
117.08	41.5
79.82	64.43
122.03	72.87
136.62	107.9
98.32	21.93
100.18	66.78
91.08	68.26
96.59	158.2
43.76	21.06
113.95	151.17
68.86	49.37
155.43	39.11
201.19	139.45
163.29	148.78
53.24	36.34
126.1	102.07
106.31	14.52
77.39	109.78
52.73	39.61
180.38	8.31
31.33	17.13
52.99	67.55
90.95	132.19
159.21	136.32
75.83	92.72
11.47	22.15
43.22	37.08
64.29	43.95
96.41	25.28
161.33	15.14
60.63	6.67
80.72	66.97
79.08	62.68
133.44	6.59
79.2	38.36
104.58	89.48
145.975	161.1
112.095	105.52
66.105	45.54
50.945	175.19
107.42	40.4
105.835	42.57
7.445	70.23
130.175	2.32
93.005	54.27
87.16	2.95
42.575	52.99
90.01	63.08
83.405	39.85
102.76	76.63
186.71	107.53
130.15	30.81
58.34	27.54
115.12	35.11
73.53	40.83
68.6	13.33
185.23	127.51
129.81	40.51
125.48	103.54
59.26	6.69
160.01	66.77
56.96	25.15
116.05	39.09
88.585	72.39
46.865	16.22
141.07	3.24
74.76	129.94
75.57	34.33
138.88	69.49
44.115	18.91
80.905	123.33
109.035	79.47
47.73	37.17
248.18	2.42
130.44	58.25
81.41	35.61
109.49	74.59
152.35	8.28
108.41	35.23
166.24	145.04
97.71	53.12
90.44	63.09
128.87	45.44
58.14	156.01
113.16	26.94
85.51	34.08
21.03	65.46
77.61	15.87
51.45	74.82
112.28	44.08
107.24	52.88
92.66	15.46
169.72	117.48
9.17	33.29
78.68	4.26
78.75	56
28.57	109.64
33.565	47.6
93.365	21.9
74.08	116.92
100.525	22.86
99.01	125.55
173.66	146.7
92.335	10.95
141.89	22.17
92.675	0.79
191.065	66.16
26.37	11.62
164.19	30.85
107.75	116.81
87.99	79.58
127.46	16.43
182.82	112.22
123.95	93.86
70.42	113.19
189.66	92.12
111.13	14.75
121.81	33.05
66.4	20.15
109.6	8.23
179.35	2.33
79.51	54.62
93.93	28.54
258.41	58.36
110.57	10.31
127.11	105.2
97.37	32.31
205.7	131.12
97.27	0.16
35.45	11.66
201.2	25.27
121.15	75.97
135.91	36.92
80.33	22.39
44.02	6.71
59.7	21.99
184.16	52.77
124.97	19.2
40.81	32.49
109.91	24.5
203.35	138.16
192.17	23.75
87.96	88.69
144.75	100.86
82.09	55.81
93.01	45.63
22.14	3.01
87.98	50.95
145.215	77.1
53.385	20.75
160.84	18.49
149.36	76.21
144.725	4.35
76.025	59.14
142.145	65.64
257.825	36.19
202.685	53.89
84.665	36.98
46.055	94.97
58.18	45.2
185.88	100.92
125.23	1.65
74.54	2.25
163.23	1.63
52.31	47.57
133.43	23.21
132.86	42.17
207.34	68.88
178.58	4.89
131.01	95.24
86.91	34.69
84.05	24.44
171.54	43.95
168.52	132.57
166.94	5.36
162.65	4.02
123.04	29.4
65.02	31.46
228.01	19.46
145.21	74.11
81.77	11.98
141.03	54.61
98.59	144.75
219.75	49.72
129.37	33.8
45.83	25.56
85.055	58.37
137.53	6.86
157.38	67.93
226.06	154.93
85.18	103.21
78.685	11.18
70.555	36.59
44.12	59.23
118.79	80.42
165.25	106.33
150.7	55.54
101.665	5.29
109.98	47.75
144.895	60.2
174.7	68.93
54.605	60.11
274.45	65.31
144	10.8
104.67	49.46
126.075	191.41
93.375	41.57
97.765	72.24
95.05	5.735
99.545	65.01
104.46	82.38
178.32	22.93
140.47	107.22
101.555	15.79
153.195	74.65
143.78	38.6
237.245	120.1
145.325	55.46
252.935	5.39
95.45	51.61
104.09	46.07
108.51	66.73
283.49	19.9
108.51	26.35
29.81	68.9
118.96	60.77
165.41	6.84
121.81	10.12
104.97	26.26
283.75	23.98
194.17	94.97
91.92	6.25
101.64	23.3
29.875	13.92
78.89	28.36
103.88	109.45
61.365	16.67
247.62	46.05
79.65	0.28
24.19	29.8
83.02	80.965
162.61	8.66
97.02	40.18
207.75	132.48
100.36	107.07
254.16	175.39
122.385	92.07
169.76	2.005
128.88	8.97
64.41	16.155
171.85	51.42
82.42	52.9
72.68	17.73
191.87	74.93
56.37	78.04
127.48	6.28
195.09	86.28
130.12	205.36
157.77	46.97
90.4	105.15
175.07	62.66
131.02	1.66
125.78	35.61
66.37	12.26
67.55	61.29
165.94	34.27
176.14	70.51
122.12	2.84
65.09	43.74
79.77	26.5
186.8	61.17
108.445	36.52
112.7	21.26
159.915	9.62
200.16	37.19
79.58	82.13
68.12	98.6
88.89	31.7
116.59	9.76
70.81	62.78
298.54	108.19
238.12	2.255
165.85	7.425
265.45	15.72
200.49	2.82
103.66	36.01
73.9	25.89
85.49	155.52
179.82	123.15
280.71	54.41
146.08	54.06
93.17	73.69
197.71	79.06
77.91	5.21
201.71	91.32
163.04	11.77
128.68	106.57
156.33	121.59
187.52	18.17
106.64	38.14
149.87	86.5
118.91	102.255
71.21	29.85
68.07	53.37
174.44	100.29
249.35	122.33
178.12	150.63
85.25	122.89
171.24	23.92
179.25	3.665
69.92	18.71
95.42	51.88
168.06	25.81
232.88	38.99
146.42	1.3
31.37	48.7
119.36	41.47
46.94	19.91
89.79	17.5
187.64	23.58
131.56	42.18
15.71	50.095
92.24	54.075
70.95	30.42
121.19	45.565
121.26	97.155
196.72	10.6
283.65	5.21
258.88	3.425
116.2	32.54
179.36	2.57
224.94	5.45
127.06	63.88
101.41	1.8
112.25	14.24
118.44	106.84
78.84	94.74
130.66	46.14
149.02	27.39
89.55	31.87
256.49	14.27
112.06	49.45
130.41	50.97
47.96	12.48
207.92	7.33
52.35	11.41
57.65	82.19
167.44	34.245
197.52	78.305
64.4	25.205
142.04	54.935
246.93	60.245
129.06	105.475
225.73	56.27
85.19	101.075
181.68	52.525
65.64	39.045
78.8	83.9
69.65	63.36
86.54	46.63
67.93	19.42
102.94	38.22
96.94	12.81
20.81	0.57
106.21	29.32
43.35	23.62
46.37	91.64
158.17	101.53
45.9	9.97
97.63	15.75
53.62	58.97
181.81	144.76
120.56	50.23
171.01	43.66
240.71	128.16
64.02	73.33
45.91	52.78
131.38	85.63
83.085	45.04
145.465	39.75
121.89	80.09
51.33	48.77
120.8	26.59
92.26	116.38
140.46	30.82
94.71	40.66
80.13	25.36
107.04	18.2
178.03	48.39
90.26	26.2
114.06	32.96
48.97	72.69
99.145	44.9
165.68	103.08
79.705	23.89
53.895	56.59
53.71	51.92
89.51	41.86
99.56	69.01
49.11	33.5
41.88	12.34
67.23	48.21
57.32	21.92
105.97	73.7
81.43	26.13
32.77	38.83
68.36	108.09
134.56	66.03
41.35	73.795
119.48	12.16
51.37	133.405
43.14	2.625
92.59	74.78
183.36	35.975
77.81	20.735
116.04	62.315
162.02	111.625
123.62	14.13
81.29	33.225
94.95	44.3
87.35	35.59
100.91	66.435
169.6	88.89
218.74	113.89
121.51	31.05
264.43	112.01
185.18	16.88
92.81	119.32
111.42	62.23
36.39	55.49
48.85	11.53
82.64	6.04
86.26	142.51
23.44	23.64
34.83	23.67
96.03	22.24
147.98	33.45
59.4	18.73
83.71	20.19
62.25	7.34
77.06	109.42
199.75	136.29
84.25	55.98
81.68	75.25
248.25	56.38
126.58	15.54
74.42	70.1
85.17	23.85
154.25	96.33
62.44	35.44
61.1	106.68
105.75	94.35
92.65	76.69
80.9	40.35
149.52	71.76
65.9	13.31
77.77	33.89
79.57	26.515
51.67	28.99
89.12	32.835
107.72	4.08
86.32	0.36
141.5	80.16
132.56	9.05
66.95	26.76
37.385	18.04
62.06	29.91
58.82	86.81
95.88	38.16
105.26	12.42
68.71	8.94
70.14	93.91
31.94	11.3
164.83	102.95
89.59	6.27
169.05	191.88
96.58	23.32
120.97	14.62
67.32	2.06
55.23	85.05
242.16	75
56.69	22.41
127.87	95.69
116.47	13.78
192.91	147.51
123.53	80.97
60.56	37.37
114.64	31.11
142.92	142.55
98.61	46.24
186.91	8.45
180.32	95.03
122.14	86.79
48.05	27.39
85.83	46.06
41.74	10.91
6.47	40.06
98.45	49.77
84.44	39.27
28.08	22.63
45.59	38.94
41.29	7.06
137.92	18.08
73.16	30.59
78.14	57.98
113.6	40.79
110.58	19.59
102.39	64.83
27.33	7.19
135.88	109.74
80.68	47.96
143.68	51.65
83.64	51.96
89.52	21
60.25	15.31
40.96	72.68
105.035	53.28
81.635	49.17
66.625	9.09
115.915	39.82
69.61	65.99
156.63	36.3
86.01	13.96
103.96	20.25
107.23	14.11
113.99	3.44
117.04	20.06
40.79	4.4
117.36	42.85
61.54	93.52
90.47	37
100.77	13.54
51.04	34.64
60.81	72.07
161.72	131.68
20.67	34.57
156.045	5.595
77.29	132.22
93.205	23.585
100.79	8.64
31.98	12.13
50.41	92.94
114.39	8.36
56.96	4.28
209.44	50.96
194.83	65.27
66.8	76.46
90.46	30.78
109.96	53.58
188.33	5.26
76.26	218.35
81.14	16.47
184.74	63.92
164.66	116.74
195.83	29.94
66.01	64.33
118.16	80.5
69.61	14.81
133.73	61.66
80.875	13.91
147.565	20.85
81.575	33.98
34.75	145.24
78.205	67.71
146.06	53.8
168.82	67.02
15.83	9.74
90.13	6.97
66.83	39.81
57.97	78.78
84.65	54.8
101.29	59.34
104.55	64.51
68.6	44.4
158.6	30.35
65.72	9.18
129.95	68.14
104.8	24.44
79.26	22.22
25.8	95.78
110.84	56.8
61.57	4.73
92.56	8.1
132.77	49.22
118.56	31.5
88.89	8.03
63.23	24.41
98.66	29.11
93.91	74.55
153.12	29.24
148.95	20.15
162.5	29.4
123.66	19.28
182.64	12.58
59.4	3.23
135.72	37.69
81.7	45.315
46.71	22.03
102.41	33.295
91.51	50.205
52.44	49.765
182.2	50.785
61.84	124.41
54.1	18.48
29.01	70.51
33.77	32.24
132.79	12.95
108.85	7.11
176.99	163.72
88.61	63.69
77.59	98.97
62.71	24.04
162.35	10.88
49.25	64.16
131.19	79.01
117.61	161.57
293.04	166.22
193.57	34.54
67.91	15.02
140.33	52.44
145.87	34.4
162.87	89.96
59.65	11.26
33.665	45.97
163.985	81.5
133.415	12.84
130.045	39.6
45.12	28.33
69.04	99.61
45.375	36.91
185.73	28.69
58.11	34.68
113.68	15.48
27.255	18.27
87.85	87.81
34.43	10.9
120.58	34.78
101.1	69.21
132.37	21.2
152.1	28.74
87.55	15.68
173.49	50.5
102.02	13.36
86.47	99.83
72.05	70.59
76.1	39.6
101.02	62.49
68.89	2.05
57.57	65.84
92.575	26.175
129.335	48.185
151.705	32.075
100.185	39.725
80.515	8.615
144.835	35.925
78.185	35.91
68.315	20.33
216.19	16.61
177.075	40.62
259.71	36.34
205.68	12.17

## Sheet: Fig.5a
Distance	Rpb1	dBrd4
0	0.322456	0.230605
0.067308	0.40378	0.175584
0.134615	0.398497	0.191735
0.201923	0.512142	0.159711
0.269231	0.610892	0.135664
0.336538	0.753472	0.161918
0.403846	1	0.29161
0.471154	0.940802	0.449739
0.538462	0.950318	0.582767
0.605769	0.887044	0.803238
0.673077	0.676168	1
0.740385	0.436767	0.802614
0.807692	0.497366	0.611718
0.875	0.468558	0.395054
0.942308	0.433976	0.261151
1	0.406376	0.187317

## Sheet: Fig.5b
Distance	Rpb1	Rpb3
0	0.33592	0.318986
0.067308	0.344384	0.381157
0.134615	0.387962	0.399154
0.201923	0.438383	0.396611
0.269231	0.519939	0.453629
0.336538	0.615339	0.552381
0.403846	0.786308	0.709724
0.471154	0.959382	0.922837
0.538462	1	1
0.605769	0.919313	0.948028
0.673077	0.72503	0.749889
0.740385	0.541767	0.526873
0.807692	0.431556	0.398178
0.875	0.388816	0.323691
0.942308	0.391063	0.294509
1.00961	0.395776	0.279641

## Sheet: Fig.5c
Pair	Distance
Brd4_Rpb1	0.832093
Brd4_Rpb1	2.2744
Brd4_Rpb1	1.21692
Brd4_Rpb1	1.13623
Brd4_Rpb1	0.884885
Brd4_Rpb1	0.976281
Brd4_Rpb1	1.15166
Brd4_Rpb1	1.17925
Brd4_Rpb1	0.407258
Brd4_Rpb1	0.989757
Brd4_Rpb1	0.254966
Brd4_Rpb1	1.34673
Brd4_Rpb1	2.10983
Brd4_Rpb1	1.88239
Brd4_Rpb1	0.747424
Brd4_Rpb1	0.60959
Brd4_Rpb1	1.34399
Brd4_Rpb1	1.09352
Brd4_Rpb1	1.14915
Brd4_Rpb1	0.764784
Brd4_Rpb1	0.197352
Brd4_Rpb1	0.671065
Brd4_Rpb1	2.91235
Brd4_Rpb1	0.947511
Brd4_Rpb1	1.32054
Brd4_Rpb1	1.27475
Brd4_Rpb1	0.872731
Brd4_Rpb1	0.986588
Brd4_Rpb1	0.796598
Brd4_Rpb1	2.03499
Brd4_Rpb1	1.8192
Brd4_Rpb1	1.52594
Brd4_Rpb1	0.405918
Brd4_Rpb1	1.09684
Brd4_Rpb1	0.915081
Brd4_Rpb1	0.938528
Brd4_Rpb1	1.60687
Brd4_Rpb1	0.967464
Brd4_Rpb1	1.52441
Brd4_Rpb1	0.758817
Brd4_Rpb1	1.6335
Brd4_Rpb1	0.518612
Brd4_Rpb1	2.74175
Brd4_Rpb1	1.736
Brd4_Rpb1	1.58591
Brd4_Rpb1	1.17303
Brd4_Rpb1	3.20453
Brd4_Rpb1	0.42839
Brd4_Rpb1	2.23916
Brd4_Rpb1	0.334306
Brd4_Rpb1	1.381
Brd4_Rpb1	1.38389
Brd4_Rpb1	1.2011
Brd4_Rpb1	0.978911
Brd4_Rpb1	1.49019
Brd4_Rpb1	1.09133
Brd4_Rpb1	1.53982
Brd4_Rpb1	1.57228
Brd4_Rpb1	0.729545
Brd4_Rpb1	3.95798
Brd4_Rpb1	0.461001
Brd4_Rpb1	1.12691
Brd4_Rpb1	1.09101
Brd4_Rpb1	1.42889
Brd4_Rpb1	0.145849
Brd4_Rpb1	2.15643
Brd4_Rpb1	2.36381
Brd4_Rpb1	0.050323
Brd4_Rpb1	0.696786
Brd4_Rpb1	1.8575
Brd4_Rpb1	3.18228
Brd4_Rpb1	0.421637
Brd4_Rpb1	1.61625
Brd4_Rpb1	1.22193
Brd4_Rpb1	0.771876
Brd4_Rpb1	1.42796
Brd4_Rpb1	1.43329
Brd4_Rpb1	0.625231
Brd4_Rpb1	0.534325
Brd4_Rpb1	0.799112
Brd4_Rpb1	1.23321
Brd4_Rpb1	0.464301
Brd4_Rpb1	1.58114
Brd4_Rpb1	0.372678
Brd4_Rpb1	0.335452
Brd4_Rpb1	2.1943
Brd4_Rpb1	1.15535
Brd4_Rpb1	0.740117
Brd4_Rpb1	0.294508
Brd4_Rpb1	1.19315
Brd4_Rpb1	0.40409
Brd4_Rpb1	0.512197
Brd4_Rpb1	0.527046
Brd4_Rpb1	1.42639
Brd4_Rpb1	0.3
Brd4_Rpb1	0.150167
Brd4_Rpb1	0.798596
Brd4_Rpb1	1.23528
Brd4_Rpb1	1.28409
Brd4_Rpb1	0.28097
Brd4_Rpb1	1.85541
Brd4_Rpb1	0.655077
Brd4_Rpb1	0.861512
Brd4_Rpb1	1.44064
Brd4_Rpb1	1.60017
Brd4_Rpb1	0.830864
Brd4_Rpb1	1.43364
Brd4_Rpb1	0.752723
Brd4_Rpb1	0.766271
Brd4_Rpb1	1.80278
Brd4_Rpb1	2.01082
Brd4_Rpb1	1.2646
Brd4_Rpb1	0.897774
Brd4_Rpb1	2.65153
Brd4_Rpb1	1.95256
Brd4_Rpb1	1.43372
Brd4_Rpb1	1.03709
Brd4_Rpb1	2.01785
Brd4_Rpb1	2.53859
Brd4_Rpb1	1.57108
Brd4_Rpb1	1.18645
Brd4_Rpb1	1.74508
Brd4_Rpb1	1.108
Brd4_Rpb1	1.2282
Brd4_Rpb1	1.12736
Brd4_Rpb1	0.299653
Brd4_Rpb1	1.81775
Brd4_Rpb1	2.97993
Brd4_Rpb1	2.28019
Brd4_Rpb1	1.08904
Brd4_Rpb1	0.794073
Brd4_Rpb1	1.48382
Brd4_Rpb1	1.38274
Brd4_Rpb1	0.44734
Brd4_Rpb1	3.60838
Brd4_Rpb1	3.27093
Brd4_Rpb1	0.413473
Brd4_Rpb1	1.60007
Brd4_Rpb1	0.967234
Brd4_Rpb1	0.636674
Brd4_Rpb1	0.300463
Brd4_Rpb1	1.6457
Brd4_Rpb1	0.486816
Brd4_Rpb1	0.267591
Brd4_Rpb1	1.84498
Brd4_Rpb1	1.79746
Brd4_Rpb1	1.1306
Brd4_Rpb1	1.3684
Brd4_Rpb1	3.39051
Brd4_Rpb1	1.18086
Brd4_Rpb1	1.90556
Brd4_Rpb1	0.682382
Brd4_Rpb1	1.1915
Brd4_Rpb1	1.84077
Brd4_Rpb1	1.57025
Brd4_Rpb1	1.61334
Brd4_Rpb1	1.95538
Brd4_Rpb1	1.54147
Brd4_Rpb1	1.05243
Brd4_Rpb1	0.946448
Brd4_Rpb1	1.10031
Brd4_Rpb1	2.14374
Brd4_Rpb1	2.76542
Brd4_Rpb1	1.12854
Brd4_Rpb1	0.849837
Brd4_Rpb1	0.78049
Brd4_Rpb1	1.8746
Brd4_Rpb1	1.34226
Brd4_Rpb1	3.03142
Brd4_Rpb1	2.18864
Brd4_Rpb1	3.77358
Brd4_Rpb1	1.09108
Brd4_Rpb1	0.562254
Brd4_Rpb1	0.603865
Brd4_Rpb1	1.17984
Brd4_Rpb1	0.456448
Brd4_Rpb1	1.71038
Brd4_Rpb1	0.912924
Brd4_Rpb1	0.483711
Brd4_Rpb1	1.13792
Brd4_Rpb1	0.485341
Brd4_Rpb1	0.79646
Brd4_Rpb1	1.55295
Brd4_Rpb1	1.92916
Brd4_Rpb1	0.993808
Brd4_Rpb1	0.650854
Brd4_Rpb1	0.693786
Brd4_Rpb1	1.6817
Brd4_Rpb1	1.43605
Brd4_Rpb1	0.114191
Brd4_Rpb1	0.288382
Brd4_Rpb1	1.78468
Brd4_Rpb1	2.62661
Brd4_Rpb1	1.3956
Brd4_Rpb1	1.04087
Brd4_Rpb1	0.751678
Brd4_Rpb1	1.1289
Brd4_Rpb1	0.767905
Brd4_Rpb1	0.820258
Brd4_Rpb1	1.49673
Brd4_Rpb1	1.78557
Brd4_Rpb1	2.13322
Brd4_Rpb1	3.91284
Brd4_Rpb1	1.72069
Brd4_Rpb1	1.10305
Brd4_Rpb1	1.28628
Brd4_Rpb1	1.0848
Brd4_Rpb1	0.402062
Brd4_Rpb1	1.2388
Brd4_Rpb1	0.839531
Brd4_Rpb1	1.15974
Brd4_Rpb1	1.53829
Brd4_Rpb1	0.944289
Brd4_Rpb1	0.766848
Brd4_Rpb1	1.4854
Brd4_Rpb1	1.06984
Brd4_Rpb1	0.762548
Brd4_Rpb1	2.65041
Brd4_Rpb1	1.08638
Brd4_Rpb1	1.28637
Brd4_Rpb1	2.79225
Brd4_Rpb1	1.52582
Brd4_Rpb1	1.78924
Brd4_Rpb1	2.61365
Brd4_Rpb1	2.50493
Brd4_Rpb1	2.27507
Brd4_Rpb1	0.301528
Brd4_Rpb1	1.96088
Brd4_Rpb1	0.865777
Brd4_Rpb1	1.24861
Brd4_Rpb1	0.986646
Brd4_Rpb1	0.779466
Brd4_Rpb1	0.719738
Brd4_Rpb1	1.41839
Brd4_Rpb1	1.84057
Brd4_Rpb1	1.13478
Brd4_Rpb1	0.119789
Brd4_Rpb1	0.895447
Brd4_Rpb1	1.25566
Brd4_Rpb1	0.882078
Brd4_Rpb1	3.68707
Brd4_Rpb1	2.13938
Brd4_Rpb1	1.33733
Brd4_Rpb1	3.62075
Brd4_Rpb1	2.09372
Brd4_Rpb1	0.996939
Brd4_Rpb1	1.9633
Brd4_Rpb1	0.215058
Brd4_Rpb1	1.84805
Brd4_Rpb1	0.393274
Brd4_Rpb1	1.33847
Brd4_Rpb1	2.25662
Brd4_Rpb1	1.83059
Brd4_Rpb1	1.52069
Brd4_Rpb1	1.63897
Brd4_Rpb1	1.53886
Brd4_Rpb1	1.19266
Brd4_Rpb1	0.795495
Brd4_Rpb1	1.06146
Brd4_Rpb1	2.10324
Brd4_Rpb1	1.23669
Brd4_Rpb1	0.405281
Brd4_Rpb1	0.225877
Brd4_Rpb1	1.03078
Brd4_Rpb1	3.57184
Brd4_Rpb1	3.11073
Brd4_Rpb1	1.78885
Brd4_Rpb1	0.945691
Brd4_Rpb1	0.506197
Brd4_Rpb1	1.35501
Brd4_Rpb1	0.567943
Brd4_Rpb1	1.71335
Brd4_Rpb1	0
Brd4_Rpb1	0.996704
Brd4_Rpb1	2.25475
Brd4_Rpb1	1.579
Brd4_Rpb1	3.97202
Brd4_Rpb1	0.792725
Brd4_Rpb1	1.22724
Brd4_Rpb1	2.20724
Brd4_Rpb1	2.2028
Brd4_Rpb1	2.17307
Brd4_Rpb1	1.78436
Brd4_Rpb1	1.99486
Brd4_Rpb1	2.39179
Brd4_Rpb1	0.517144
Brd4_Rpb1	1.52602
Brd4_Rpb1	0.579357
Brd4_Rpb1	1.43858
Brd4_Rpb1	1.15819
Brd4_Rpb1	1.78473
Brd4_Rpb1	2.24857
Brd4_Rpb1	0.483328
Brd4_Rpb1	0.544732
Brd4_Rpb1	1.32426
Brd4_Rpb1	1.23404
Brd4_Rpb1	0.397128
Brd4_Rpb1	2.1543
Brd4_Rpb1	0.71379
Brd4_Rpb1	1.80005
Brd4_Rpb1	1.0046
Brd4_Rpb1	1.45772
Brd4_Rpb1	0.600447
Brd4_Rpb1	2.5262
Brd4_Rpb1	2.75979
Brd4_Rpb1	0.761312
Brd4_Rpb1	2.59956
Brd4_Rpb1	1.64451
Brd4_Rpb1	0.536383
Brd4_Rpb1	1.58359
Brd4_Rpb1	1.36661
Brd4_Rpb1	2.09578
Brd4_Rpb1	0.330539
Brd4_Rpb1	1.79049
Brd4_Rpb1	0.914095
Brd4_Rpb1	1.55556
Brd4_Rpb1	2.71229
Brd4_Rpb1	2.3585
Brd4_Rpb1	1.70116
Brd4_Rpb1	1.91268
Brd4_Rpb1	0.717848
Brd4_Rpb1	0.843365
Brd4_Rpb1	3.6169
Brd4_Rpb1	2.53205
Brd4_Rpb1	1.71449
Brd4_Rpb1	1.71963
Brd4_Rpb1	1.27281
Brd4_Rpb1	0.625
Brd4_Rpb1	1.63195
Brd4_Rpb1	1.612
Brd4_Rpb1	2.2676
Brd4_Rpb1	1.41271
Brd4_Rpb1	1.0321
Brd4_Rpb1	1.70802
Brd4_Rpb1	1.43557
Brd4_Rpb1	1.13882
Brd4_Rpb1	3.18334
Brd4_Rpb1	0.849837
Brd4_Rpb1	1.85971
Brd4_Rpb1	0.390318
Brd4_Rpb1	0.31566
Brd4_Rpb1	2.34706
Brd4_Rpb1	1.44934
Brd4_Rpb1	3.89858
Brd4_Rpb1	0.971613
Brd4_Rpb1	1.38132
Brd4_Rpb1	0.129055
Brd4_Rpb1	2.0723
Brd4_Rpb1	0.392677
Brd4_Rpb1	3.4289
Brd4_Rpb1	0.970236
Brd4_Rpb1	0.963263
Brd4_Rpb1	1.01653
Brd4_Rpb1	1.27203
Brd4_Rpb1	2.33736
Brd4_Rpb1	3.64005
Brd4_Rpb1	2.15407
Brd4_Rpb1	1.45827
Brd4_Rpb1	0.687184
Brd4_Rpb1	1.54176
Brd4_Rpb1	0.31583
Brd4_Rpb1	1.66259
Brd4_Rpb1	1.37803
Brd4_Rpb1	1.59498
Brd4_Rpb1	1.95976
Brd4_Rpb1	1.53252
Brd4_Rpb1	1.2537
Brd4_Rpb1	0.386217
Brd4_Rpb1	2.69713
Brd4_Rpb1	2.16961
Brd4_Rpb1	2.65939
Brd4_Rpb1	1.3261
Brd4_Rpb1	2.30035
Brd4_Rpb1	0.861483
Brd4_Rpb1	1.83643
Brd4_Rpb1	3.7866
Brd4_Rpb1	1.04985
Brd4_Rpb1	1.69098
Brd4_Rpb1	0.289726
Brd4_Rpb1	2.13437
Brd4_Rpb1	1.00706
Brd4_Rpb1	2.50828
Brd4_Rpb1	1.08333
Brd4_Rpb1	1.0976
Brd4_Rpb1	2.43952
Brd4_Rpb1	2.05352
Brd4_Rpb1	1.60368
Brd4_Rpb1	2.68831
Brd4_Rpb1	2.28755
Brd4_Rpb1	1.27249
Brd4_Rpb1	0.540865
Brd4_Rpb1	2.08436
Brd4_Rpb1	0.158116
Brd4_Rpb1	2.2533
Brd4_Rpb1	1.01632
Brd4_Rpb1	3.27464
Brd4_Rpb1	2.26768
Brd4_Rpb1	0.145833
Brd4_Rpb1	1.26572
Brd4_Rpb1	1.8858
Brd4_Rpb1	1.14604
Brd4_Rpb1	2.06155
Brd4_Rpb1	2.86706
Brd4_Rpb1	1.87292
Brd4_Rpb1	0.952032
Brd4_Rpb1	1.17104
Brd4_Rpb1	2.36839
Brd4_Rpb1	1.71387
Rpb3_Rpb1	0.433186
Rpb3_Rpb1	0.280437
Rpb3_Rpb1	1.5344
Rpb3_Rpb1	0.499823
Rpb3_Rpb1	0.259781
Rpb3_Rpb1	0.112938
Rpb3_Rpb1	0.531137
Rpb3_Rpb1	0.771802
Rpb3_Rpb1	0.74926
Rpb3_Rpb1	0.378412
Rpb3_Rpb1	0.36282
Rpb3_Rpb1	1.27277
Rpb3_Rpb1	0.833333
Rpb3_Rpb1	0.565558
Rpb3_Rpb1	0.631754
Rpb3_Rpb1	0.781216
Rpb3_Rpb1	0.920447
Rpb3_Rpb1	1.8136
Rpb3_Rpb1	0.431925
Rpb3_Rpb1	0.417891
Rpb3_Rpb1	0.653953
Rpb3_Rpb1	0.515191
Rpb3_Rpb1	0.641535
Rpb3_Rpb1	0.31642
Rpb3_Rpb1	0.91832
Rpb3_Rpb1	1.66727
Rpb3_Rpb1	1.13137
Rpb3_Rpb1	0.851469
Rpb3_Rpb1	2.22738
Rpb3_Rpb1	0.333542
Rpb3_Rpb1	0.430057
Rpb3_Rpb1	0.596576
Rpb3_Rpb1	0.863134
Rpb3_Rpb1	1.12858
Rpb3_Rpb1	0.145526
Rpb3_Rpb1	0.475632
Rpb3_Rpb1	0.925663
Rpb3_Rpb1	0.921257
Rpb3_Rpb1	0.111608
Rpb3_Rpb1	0.78875
Rpb3_Rpb1	1.0973
Rpb3_Rpb1	0.630408
Rpb3_Rpb1	0.5
Rpb3_Rpb1	1.13373
Rpb3_Rpb1	2.58414
Rpb3_Rpb1	0.934444
Rpb3_Rpb1	1.74176
Rpb3_Rpb1	0.860233
Rpb3_Rpb1	0.25708
Rpb3_Rpb1	0.437171
Rpb3_Rpb1	0.548825
Rpb3_Rpb1	0.643144
Rpb3_Rpb1	0.162095
Rpb3_Rpb1	1.04833
Rpb3_Rpb1	0.900791
Rpb3_Rpb1	0.350096
Rpb3_Rpb1	3.11428
Rpb3_Rpb1	1.03235
Rpb3_Rpb1	1.01721
Rpb3_Rpb1	0.96461
Rpb3_Rpb1	0.81284
Rpb3_Rpb1	0.819668
Rpb3_Rpb1	0.332117
Rpb3_Rpb1	0.75493
Rpb3_Rpb1	0.772094
Rpb3_Rpb1	0.483358
Rpb3_Rpb1	0.433462
Rpb3_Rpb1	1.14572
Rpb3_Rpb1	0.774633
Rpb3_Rpb1	0.701066
Rpb3_Rpb1	0.851013
Rpb3_Rpb1	1.21211
Rpb3_Rpb1	0.725021
Rpb3_Rpb1	0.857996
Rpb3_Rpb1	0.314534
Rpb3_Rpb1	0.197386
Rpb3_Rpb1	0.765837
Rpb3_Rpb1	0.280244
Rpb3_Rpb1	0.567538
Rpb3_Rpb1	0.661318
Rpb3_Rpb1	0.793567
Rpb3_Rpb1	0.365407
Rpb3_Rpb1	0.2
Rpb3_Rpb1	1.19546
Rpb3_Rpb1	0.72372
Rpb3_Rpb1	1.12117
Rpb3_Rpb1	0.632851
Rpb3_Rpb1	0.83728
Rpb3_Rpb1	0.815172
Rpb3_Rpb1	0.787624
Rpb3_Rpb1	1.15238
Rpb3_Rpb1	0.687052
Rpb3_Rpb1	1.38644
Rpb3_Rpb1	0.262846
Rpb3_Rpb1	1.32694
Rpb3_Rpb1	0.0684463
Rpb3_Rpb1	1.05556
Rpb3_Rpb1	0.526279
Rpb3_Rpb1	0.618083
Rpb3_Rpb1	0.767302
Rpb3_Rpb1	0.329483
Rpb3_Rpb1	0.881072
Rpb3_Rpb1	0.481333
Rpb3_Rpb1	0.7747
Rpb3_Rpb1	1.10144
Rpb3_Rpb1	0.727863
Rpb3_Rpb1	0.372678
Rpb3_Rpb1	0.174242
Rpb3_Rpb1	1.1559
Rpb3_Rpb1	0.560189
Rpb3_Rpb1	0.947118
Rpb3_Rpb1	0.784255
Rpb3_Rpb1	1.72101
Rpb3_Rpb1	0.663904
Rpb3_Rpb1	2.56778
Rpb3_Rpb1	0.958137
Rpb3_Rpb1	0.189037
Rpb3_Rpb1	1.08742
Rpb3_Rpb1	0.573561
Rpb3_Rpb1	0.53973
Rpb3_Rpb1	0.831439
Rpb3_Rpb1	0.829522
Rpb3_Rpb1	0.749928
Rpb3_Rpb1	2.56635
Rpb3_Rpb1	0.469063
Rpb3_Rpb1	0.343795
Rpb3_Rpb1	0.14496
Rpb3_Rpb1	0.360938
Rpb3_Rpb1	0.438529
Rpb3_Rpb1	0.617044
Rpb3_Rpb1	0.405877
Rpb3_Rpb1	1.28863
Rpb3_Rpb1	0.46384
Rpb3_Rpb1	0.854569
Rpb3_Rpb1	0.72588
Rpb3_Rpb1	1.5375
Rpb3_Rpb1	1.23857
Rpb3_Rpb1	0.853509
Rpb3_Rpb1	0.371688
Rpb3_Rpb1	0.878788
Rpb3_Rpb1	0.772332
Rpb3_Rpb1	0.705739
Rpb3_Rpb1	0.166378
Rpb3_Rpb1	1.79935
Rpb3_Rpb1	0.486504
Rpb3_Rpb1	0.482812
Rpb3_Rpb1	0.480487
Rpb3_Rpb1	2.53456
Rpb3_Rpb1	0.234923
Rpb3_Rpb1	0.884722
Rpb3_Rpb1	0.344904
Rpb3_Rpb1	0.869227
Rpb3_Rpb1	0.662428
Rpb3_Rpb1	2.19053
Rpb3_Rpb1	1.27203
Rpb3_Rpb1	0.229044
Rpb3_Rpb1	2.02004
Rpb3_Rpb1	1.45113
Rpb3_Rpb1	1.05147
Rpb3_Rpb1	0.330661
Rpb3_Rpb1	0.634583
Rpb3_Rpb1	0.823454
Rpb3_Rpb1	0.266797
Rpb3_Rpb1	1.04701
Rpb3_Rpb1	1.25399
Rpb3_Rpb1	0.245134
Rpb3_Rpb1	0.982923
Rpb3_Rpb1	0.400617
Rpb3_Rpb1	0.190595
Rpb3_Rpb1	1.30384
Rpb3_Rpb1	0.59205
Rpb3_Rpb1	1.10625
Rpb3_Rpb1	1.34187
Rpb3_Rpb1	0.566205
Rpb3_Rpb1	0
Rpb3_Rpb1	0.683151
Rpb3_Rpb1	0.632456
Rpb3_Rpb1	1.0286
Rpb3_Rpb1	0.70349
Rpb3_Rpb1	1.16111
Rpb3_Rpb1	0.789466
Rpb3_Rpb1	0.0279508
Rpb3_Rpb1	1.66826
Rpb3_Rpb1	0.887664
Rpb3_Rpb1	0.759305
Rpb3_Rpb1	1.06735
Rpb3_Rpb1	0.937316
Rpb3_Rpb1	0.788954
Rpb3_Rpb1	0.768783
Rpb3_Rpb1	0.983423
Rpb3_Rpb1	0.977293
Rpb3_Rpb1	1.43265
Rpb3_Rpb1	0.849908
Rpb3_Rpb1	0.263523
Rpb3_Rpb1	0.657808
Rpb3_Rpb1	0.896708
Rpb3_Rpb1	0.924506
Rpb3_Rpb1	1.02927
Rpb3_Rpb1	1.39069
Rpb3_Rpb1	1.81261
Rpb3_Rpb1	0.966928
Rpb3_Rpb1	1.06932
Rpb3_Rpb1	2.48293
Rpb3_Rpb1	0.855189
Rpb3_Rpb1	0.753901
Rpb3_Rpb1	0.37545
Rpb3_Rpb1	2.66507
Rpb3_Rpb1	0.467443
Rpb3_Rpb1	0.971618
Rpb3_Rpb1	0.145827
Rpb3_Rpb1	0.32596
Rpb3_Rpb1	0.257059
Rpb3_Rpb1	0.709382
Rpb3_Rpb1	0.141667
Rpb3_Rpb1	2.63101
Rpb3_Rpb1	0.25383
Rpb3_Rpb1	0.626331
Rpb3_Rpb1	0.935552
Rpb3_Rpb1	0.273407
Rpb3_Rpb1	1.81624
Rpb3_Rpb1	0.920767
Rpb3_Rpb1	1.10402
Rpb3_Rpb1	0.925084
Rpb3_Rpb1	0.455869
Rpb3_Rpb1	0.857021
Rpb3_Rpb1	0.203067
Rpb3_Rpb1	0.878898
Rpb3_Rpb1	0.450775
Rpb3_Rpb1	0.787881
Rpb3_Rpb1	0.438385
Rpb3_Rpb1	0.396501
Rpb3_Rpb1	1.90315
Rpb3_Rpb1	0.785674
Rpb3_Rpb1	0.29172
Rpb3_Rpb1	0.727273
Rpb3_Rpb1	0.806445
Rpb3_Rpb1	0.620174
Rpb3_Rpb1	0.357458
Rpb3_Rpb1	0.259917
Rpb3_Rpb1	0.257689
Rpb3_Rpb1	0.600925
Rpb3_Rpb1	1.16693
Rpb3_Rpb1	0.335501
Rpb3_Rpb1	1.04963
Rpb3_Rpb1	1.23744
Rpb3_Rpb1	0.846747
Rpb3_Rpb1	0.461588
Rpb3_Rpb1	1.78206
Rpb3_Rpb1	0.363834
Rpb3_Rpb1	1.1447
Rpb3_Rpb1	0.802125
Rpb3_Rpb1	1.38406
Rpb3_Rpb1	0.956534
Rpb3_Rpb1	1.09972
Rpb3_Rpb1	0.923575
Rpb3_Rpb1	1.35628
Rpb3_Rpb1	1.37838
Rpb3_Rpb1	0.631841
Rpb3_Rpb1	1.2594
Rpb3_Rpb1	0.295985
Rpb3_Rpb1	0.87802
Rpb3_Rpb1	1.22834
Rpb3_Rpb1	0.651002
Rpb3_Rpb1	1.41697
Rpb3_Rpb1	1.13373
Rpb3_Rpb1	0.600494
Rpb3_Rpb1	1.30769
Rpb3_Rpb1	0.774052
Rpb3_Rpb1	0.100359
Rpb3_Rpb1	2.54385
Rpb3_Rpb1	1.14452
Rpb3_Rpb1	0.784785
Rpb3_Rpb1	0.90304
Rpb3_Rpb1	0.863385
Rpb3_Rpb1	0.35054
Rpb3_Rpb1	0.507718
Rpb3_Rpb1	1.02314
Rpb3_Rpb1	0.293442
Rpb3_Rpb1	0.16178
Rpb3_Rpb1	0.618861
Rpb3_Rpb1	0.446954
Rpb3_Rpb1	0.465729
Rpb3_Rpb1	0.97705
Rpb3_Rpb1	2.5954
Rpb3_Rpb1	0.522202
Rpb3_Rpb1	0.280485
Rpb3_Rpb1	0.510637
Rpb3_Rpb1	0.942809
Rpb3_Rpb1	1.02146
Rpb3_Rpb1	0.20932
Rpb3_Rpb1	0.654976
Rpb3_Rpb1	0.616386
Rpb3_Rpb1	2.0293
Rpb3_Rpb1	0.488141
Rpb3_Rpb1	0.596576
Rpb3_Rpb1	0.149746
Rpb3_Rpb1	1.80894
Rpb3_Rpb1	0.744435
Rpb3_Rpb1	0.506367
Rpb3_Rpb1	0.35975
Rpb3_Rpb1	0.871897
Rpb3_Rpb1	0.350698
Rpb3_Rpb1	0.643717
Rpb3_Rpb1	0.683384
Rpb3_Rpb1	0.513237
Rpb3_Rpb1	1.2109
Rpb3_Rpb1	0.836712
Rpb3_Rpb1	0.319909
Rpb3_Rpb1	0.611269
Rpb3_Rpb1	1.68558
Rpb3_Rpb1	1.20326
Rpb3_Rpb1	0.630629
Rpb3_Rpb1	0.598802
Rpb3_Rpb1	0.54134
Rpb3_Rpb1	0.160114
Rpb3_Rpb1	1.51653
Rpb3_Rpb1	1.23884
Rpb3_Rpb1	0.520008
Rpb3_Rpb1	0.355812
Rpb3_Rpb1	0.708607
Rpb3_Rpb1	1.03494
Rpb3_Rpb1	0.761915
Rpb3_Rpb1	0.326087
Rpb3_Rpb1	0.787238
Rpb3_Rpb1	1.10741
Rpb3_Rpb1	1.10225
Rpb3_Rpb1	0.870524
Rpb3_Rpb1	0.531915
Rpb3_Rpb1	0.76029
Rpb3_Rpb1	0.0747255
Rpb3_Rpb1	0.929338
Rpb3_Rpb1	0.53407
Rpb3_Rpb1	1.01752
Rpb3_Rpb1	1.08454
Rpb3_Rpb1	0.373598
Rpb3_Rpb1	1.21672
Rpb3_Rpb1	2.98242
Rpb3_Rpb1	1.81221
Rpb3_Rpb1	2.6543
Rpb3_Rpb1	1.56525
Rpb3_Rpb1	0.31462
Rpb3_Rpb1	0.372114
Rpb3_Rpb1	0.996058
Rpb3_Rpb1	0.893083
Rpb3_Rpb1	0.456363
Rpb3_Rpb1	1.10183
Rpb3_Rpb1	0.939951
Rpb3_Rpb1	0.38268
Rpb3_Rpb1	0.5
Rpb3_Rpb1	0.822195
Rpb3_Rpb1	0.492161
Rpb3_Rpb1	0.566094
Rpb3_Rpb1	0.632635
Rpb3_Rpb1	0.707431
Rpb3_Rpb1	0.25
Rpb3_Rpb1	0.159314
Rpb3_Rpb1	1.31539
Rpb3_Rpb1	1.16003
Rpb3_Rpb1	0.504777
Rpb3_Rpb1	1.51038
Rpb3_Rpb1	0.867769
Rpb3_Rpb1	0.109539
Rpb3_Rpb1	0.62344
Rpb3_Rpb1	1.03515
Rpb3_Rpb1	0.773261
Rpb3_Rpb1	0.525979
Rpb3_Rpb1	0.247558
Rpb3_Rpb1	1.54042
Rpb3_Rpb1	0.861566
Rpb3_Rpb1	1.06693
Rpb3_Rpb1	0.505256
Rpb3_Rpb1	0.590668
Rpb3_Rpb1	0.207791
Rpb3_Rpb1	0.447675
Rpb3_Rpb1	0.779851
Rpb3_Rpb1	1.37881
Rpb3_Rpb1	0.333287
Rpb3_Rpb1	0.546698
Rpb3_Rpb1	1.03078
Rpb3_Rpb1	1.4285
Rpb3_Rpb1	1.72894
Rpb3_Rpb1	1.6298
Rpb3_Rpb1	0.0883883
Rpb3_Rpb1	0.992231
Rpb3_Rpb1	0.818725
Rpb3_Rpb1	1.11007
Rpb3_Rpb1	0.869513
Rpb3_Rpb1	0.184077
Rpb3_Rpb1	0.333333
Rpb3_Rpb1	1.57656
Rpb3_Rpb1	1.87248
Rpb3_Rpb1	1.00396
Rpb3_Rpb1	0.816223
Rpb3_Rpb1	1.2646
Rpb3_Rpb1	0.698926
Rpb3_Rpb1	0.799311
Rpb3_Rpb1	0.235702
Rpb3_Rpb1	0.50698
Rpb3_Rpb1	0.267
Rpb3_Rpb1	1.11919
Rpb3_Rpb1	1.15111
Rpb3_Rpb1	0.281984
Rpb3_Rpb1	0.699427
Rpb3_Rpb1	0.807897
Rpb3_Rpb1	2.70669
Rpb3_Rpb1	1.0324
Rpb3_Rpb1	0.8125
Rpb3_Rpb1	0.775902
Rpb3_Rpb1	1.12002
Rpb3_Rpb1	0.89362
Rpb3_Rpb1	1.13839
Rpb3_Rpb1	2.01932
Rpb3_Rpb1	0.469288
Rpb3_Rpb1	0.256915
Rpb3_Rpb1	1.79947
Rpb3_Rpb1	0.650214
Rpb3_Rpb1	0.854457
Rpb3_Rpb1	1.0931
Rpb3_Rpb1	0.919451
Rpb3_Rpb1	0.60813
Rpb3_Rpb1	1.10454
Rpb3_Rpb1	0.751702
Rpb3_Rpb1	0.884269
Rpb3_Rpb1	0.642053
Rpb3_Rpb1	1.40972
Rpb3_Rpb1	0.320342
Rpb3_Rpb1	0.359388
Rpb3_Rpb1	1.28105
Rpb3_Rpb1	0.647275
Rpb3_Rpb1	0.498911
Rpb3_Rpb1	1.67498
Rpb3_Rpb1	1.0623
Rpb3_Rpb1	0.749667
Rpb3_Rpb1	1.82703
Rpb3_Rpb1	0.315577
Rpb3_Rpb1	0.675648
Rpb3_Rpb1	0.516995
Rpb3_Rpb1	0.991224
Rpb3_Rpb1	0.781575
Rpb3_Rpb1	0.160509
Rpb3_Rpb1	1.41935
Rpb3_Rpb1	0.179505
Rpb3_Rpb1	0.306413
Rpb3_Rpb1	0.387277
Rpb3_Rpb1	0.176532
Rpb3_Rpb1	0.133522
Rpb3_Rpb1	0.747447
Rpb3_Rpb1	0.995058
Rpb3_Rpb1	0.721003
Rpb3_Rpb1	0.474562
Rpb3_Rpb1	0.113319
Rpb3_Rpb1	0.513871
Rpb3_Rpb1	0.605537
Rpb3_Rpb1	0.275839
Rpb3_Rpb1	0.603008
Rpb3_Rpb1	0.100544
Rpb3_Rpb1	0.653943
Rpb3_Rpb1	0.419886
Rpb3_Rpb1	0.0854701
Rpb3_Rpb1	0.372678
Rpb3_Rpb1	1.1239
Rpb3_Rpb1	0.400803
Rpb3_Rpb1	0.46874
Rpb3_Rpb1	0.317275
Rpb3_Rpb1	0.292919
Rpb3_Rpb1	0.699955
Rpb3_Rpb1	0.471614
Rpb3_Rpb1	1.2239
Rpb3_Rpb1	0.263523
Rpb3_Rpb1	1.32962
Rpb3_Rpb1	0.409015
Rpb3_Rpb1	0.411137
Rpb3_Rpb1	1.13592
Rpb3_Rpb1	0.719544
Rpb3_Rpb1	0.416497
Rpb3_Rpb1	0.0927094
Rpb3_Rpb1	1.22758
Rpb3_Rpb1	0.327935
Rpb3_Rpb1	0.240211
Rpb3_Rpb1	0.622272
Rpb3_Rpb1	0.801388
Rpb3_Rpb1	0.224633
Rpb3_Rpb1	0.864733
Rpb3_Rpb1	0.955507
Rpb3_Rpb1	0.458157
Rpb3_Rpb1	0.922822
Rpb3_Rpb1	1.24477
Rpb3_Rpb1	0.663391
Rpb3_Rpb1	0.353777
Rpb3_Rpb1	0.626108
Rpb3_Rpb1	0.486269
Rpb3_Rpb1	0.483166
Rpb3_Rpb1	0.679157
Rpb3_Rpb1	0.909408
Rpb3_Rpb1	1.03402
Rpb3_Rpb1	0.630596
Rpb3_Rpb1	0.405878
Rpb3_Rpb1	1.21706
Rpb3_Rpb1	0.924559
Rpb3_Rpb1	0.707107
Rpb3_Rpb1	0.5
Rpb3_Rpb1	0.790569
Rpb3_Rpb1	0.595811
Rpb3_Rpb1	1.72742
Rpb3_Rpb1	0.869495
Rpb3_Rpb1	1.28584
Rpb3_Rpb1	0.936971
Rpb3_Rpb1	0.790569
Rpb3_Rpb1	1.34543
Rpb3_Rpb1	0.913272
Rpb3_Rpb1	1.79819
Rpb3_Rpb1	1.7375
Rpb3_Rpb1	1.26572

## Sheet: Fig.6
Cluster	Injection	Time	Variance
Zld	amanitin	Early	4.90382
Zld	amanitin	Early	10.9611
Zld	amanitin	Early	11.0382
Zld	amanitin	Early	10.1786
Zld	amanitin	Early	13.2583
Zld	amanitin	Early	8.08034
Zld	amanitin	Early	10.9943
Zld	amanitin	Early	10.4571
Zld	amanitin	Early	12.9922
Zld	amanitin	Early	9.66714
Zld	amanitin	Early	6.30818
Zld	amanitin	Early	15.0153
Zld	amanitin	Early	15.7517
Zld	amanitin	Early	19.1863
Zld	amanitin	Early	9.27366
Zld	amanitin	Early	5.96841
Zld	amanitin	Early	14.4601
Zld	amanitin	Early	16.8958
Zld	amanitin	Early	7.89023
Zld	amanitin	Early	34.202
Zld	amanitin	Early	6.20692
Zld	amanitin	Early	22.4901
Zld	amanitin	Early	11.6964
Zld	amanitin	Early	27.4288
Zld	amanitin	Early	12.6528
Zld	amanitin	Early	16.5431
Zld	amanitin	Early	8.52723
Zld	amanitin	Early	7.77706
Zld	amanitin	Early	12.3711
Zld	amanitin	Early	12.9547
Zld	amanitin	Early	25.2328
Zld	amanitin	Early	10.0213
Zld	amanitin	Early	18.5281
Zld	amanitin	Early	17.1768
Zld	amanitin	Early	19.7061
Zld	amanitin	Early	30.8941
Zld	amanitin	Early	10.3493
Zld	amanitin	Early	19.4635
Zld	amanitin	Early	22.1571
Zld	amanitin	Early	12.4579
Zld	amanitin	Early	9.47565
Zld	amanitin	Early	22.0826
Zld	amanitin	Early	16.8983
Zld	amanitin	Early	15.7159
Zld	amanitin	Early	11.366
Zld	amanitin	Early	14.2614
Zld	amanitin	Early	23.9432
Zld	amanitin	Early	7.90902
Zld	amanitin	Early	6.43318
Zld	amanitin	Early	5.69061
Zld	amanitin	Early	7.29123
Zld	amanitin	Early	9.9378
Zld	amanitin	Early	12.9376
Zld	amanitin	Early	6.70905
Zld	amanitin	Early	9.50837
Zld	amanitin	Early	7.99823
Zld	amanitin	Early	7.73266
Zld	amanitin	Early	9.05373
Zld	amanitin	Early	14.2821
Zld	amanitin	Early	8.71611
Zld	amanitin	Early	11.4395
Zld	amanitin	Early	10.1245
Zld	amanitin	Early	10.4459
Zld	amanitin	Early	6.64357
Zld	amanitin	Early	5.40528
Zld	amanitin	Early	23.0123
Zld	amanitin	Early	10.066
Zld	amanitin	Early	14.2085
Zld	amanitin	Early	10.045
Zld	amanitin	Early	16.3366
Zld	amanitin	Early	6.23187
Zld	amanitin	Early	18.9656
Zld	amanitin	Early	18.9703
Zld	amanitin	Early	20.0008
Zld	amanitin	Early	6.5191
Zld	amanitin	Early	11.7719
Zld	amanitin	Early	26.9761
Zld	amanitin	Early	19.8682
Zld	amanitin	Early	9.61723
Zld	amanitin	Early	9.56155
Zld	amanitin	Early	23.4106
Zld	amanitin	Early	16.9902
Zld	amanitin	Early	20.6014
Zld	amanitin	Early	31.5681
Zld	amanitin	Early	10.1065
Zld	amanitin	Early	24.3674
Zld	amanitin	Early	20.8674
Zld	amanitin	Early	23.0606
Zld	amanitin	Early	21.9724
Zld	amanitin	Early	14.289
Zld	amanitin	Early	32.9028
Zld	amanitin	Early	21.3943
Zld	amanitin	Early	32.0491
Zld	amanitin	Early	36.7722
Zld	amanitin	Early	36.3703
Zld	amanitin	Early	15.9245
Zld	amanitin	Early	22.8109
Zld	amanitin	Early	18.2943
Zld	amanitin	Early	22.3826
Zld	amanitin	Early	18.0206
Zld	amanitin	Early	34.6457
Zld	amanitin	Early	13.8281
Zld	amanitin	Early	11.3831
Zld	amanitin	Early	17.164
Zld	amanitin	Early	13.4161
Zld	amanitin	Early	8.79919
Zld	amanitin	Early	9.44623
Zld	amanitin	Early	20.1037
Zld	amanitin	Early	15.1693
Zld	amanitin	Early	10.1114
Zld	amanitin	Early	12.702
Zld	amanitin	Early	11.5402
Zld	amanitin	Early	21.0776
Zld	amanitin	Early	16.7974
Zld	amanitin	Early	12.2939
Zld	amanitin	Early	11.3261
Zld	amanitin	Early	13.4657
Zld	amanitin	Early	18.7961
Zld	amanitin	Early	34.0646
Zld	amanitin	Early	17.8047
Zld	amanitin	Early	11.6318
Zld	amanitin	Early	31.1871
Zld	amanitin	Early	8.19447
Zld	amanitin	Early	9.74234
Zld	amanitin	Early	8.09961
Zld	amanitin	Early	30.0148
Zld	amanitin	Early	13.8007
Zld	amanitin	Early	13.6128
Zld	amanitin	Early	8.56788
Zld	amanitin	Early	14.793
Zld	amanitin	Early	7.52365
Zld	amanitin	Early	6.50719
Zld	amanitin	Early	5.76528
Zld	amanitin	Early	8.76238
Zld	amanitin	Early	16.366
Zld	amanitin	Early	7.31844
Zld	amanitin	Early	5.08858
Zld	amanitin	Early	6.76309
Zld	amanitin	Early	4.68902
Zld	amanitin	Early	12.3433
Zld	amanitin	Early	13.6999
Zld	amanitin	Early	8.03341
Zld	amanitin	Early	4.4335
Zld	amanitin	Early	16.4178
Zld	amanitin	Early	13.7198
Zld	amanitin	Early	9.62518
Zld	amanitin	Early	5.99305
Zld	amanitin	Early	17.2126
Zld	amanitin	Early	6.85995
Zld	amanitin	Early	15.4757
Zld	amanitin	Early	15.1253
Zld	amanitin	Early	13.2171
Zld	amanitin	Early	5.7403
Zld	amanitin	Early	17.4115
Zld	amanitin	Early	19.4716
Zld	amanitin	Early	18.5848
Zld	water	Early	7.57965
Zld	water	Early	9.02776
Zld	water	Early	10.6046
Zld	water	Early	12.5202
Zld	water	Early	7.95167
Zld	water	Early	12.3285
Zld	water	Early	11.3603
Zld	water	Early	14.7052
Zld	water	Early	6.83793
Zld	water	Early	8.14628
Zld	water	Early	14.3808
Zld	water	Early	17.8188
Zld	water	Early	9.55079
Zld	water	Early	7.79833
Zld	water	Early	15.0269
Zld	water	Early	15.4462
Zld	water	Early	5.25474
Zld	water	Early	16.764
Zld	water	Early	14.2831
Zld	water	Early	16.4697
Zld	water	Early	12.144
Zld	water	Early	7.14063
Zld	water	Early	16.4944
Zld	water	Early	10.4523
Zld	water	Early	7.58366
Zld	water	Early	15.4649
Zld	water	Early	5.04563
Zld	water	Early	7.54184
Zld	water	Early	8.97469
Zld	water	Early	7.59257
Zld	water	Early	6.71492
Zld	water	Early	4.2968
Zld	water	Early	7.54274
Zld	water	Early	10.6742
Zld	water	Early	13.7603
Zld	water	Early	7.64133
Zld	water	Early	8.79253
Zld	water	Early	10.304
Zld	water	Early	10.8129
Zld	water	Early	10.1846
Zld	water	Early	4.65271
Zld	water	Early	6.4325
Zld	water	Early	18.8181
Zld	water	Early	9.168
Zld	water	Early	4.55056
Zld	water	Early	20.2313
Zld	water	Early	13.9998
Zld	water	Early	8.65459
Zld	water	Early	7.98956
Zld	water	Early	9.14956
Zld	water	Early	5.2707
Zld	water	Early	7.66772
Zld	water	Early	7.6796
Zld	water	Early	11.6947
Zld	water	Early	6.66489
Zld	water	Early	8.15901
Zld	water	Early	13.949
Zld	water	Early	13.1335
Zld	water	Early	6.01671
Zld	water	Early	12.311
Zld	water	Early	16.3734
Zld	water	Early	14.7907
Zld	water	Early	11.9758
Zld	water	Early	5.7194
Zld	water	Early	6.2525
Zld	water	Early	20.1065
Zld	water	Early	15.4639
Zld	water	Early	7.1283
Zld	water	Early	8.11119
Zld	water	Early	22.1033
Zld	water	Early	20.7963
Zld	water	Early	14.9333
Zld	water	Early	7.89157
Zld	water	Early	17.2998
Zld	water	Early	17.5547
Zld	water	Early	12.6825
Zld	water	Early	6.60657
Zld	water	Early	18.8617
Zld	water	Early	10.0847
Zld	water	Early	5.39007
Zld	water	Early	9.92595
Zld	water	Early	28.4478
Zld	water	Early	8.99384
Zld	water	Early	7.62253
Zld	water	Early	6.62302
Zld	water	Early	10.3735
Zld	water	Early	20.7301
Zld	water	Early	14.288
Zld	water	Early	7.29729
Zld	water	Early	5.65056
Zld	water	Early	9.13713
Zld	water	Early	10.9444
Zld	water	Early	9.89835
Zld	water	Early	8.22279
Zld	water	Early	4.12292
Zld	water	Early	3.40191
Zld	water	Early	9.16167
Zld	water	Early	8.91491
Zld	water	Early	5.49825
Zld	water	Early	15.8182
Zld	water	Early	10.5301
Zld	water	Early	7.28737
Zld	water	Early	7.38283
Zld	water	Early	5.83447
Zld	water	Early	11.7513
Zld	water	Early	15.0062
Zld	water	Early	5.58316
Zld	water	Early	13.0455
Zld	water	Early	16.5446
Zld	water	Early	19.715
Zld	water	Early	5.92632
Zld	water	Early	13.7237
Zld	water	Early	24.48
Zld	water	Early	5.96597
Zld	water	Early	11.1279
Zld	water	Early	5.01346
Zld	water	Early	13.7508
Zld	water	Early	8.25148
Zld	water	Early	17.6507
Zld	water	Early	5.94041
Zld	water	Early	14.4139
Zld	water	Early	16.7129
Zld	water	Early	7.93428
Zld	water	Early	11.64
Zld	water	Early	6.87925
Zld	water	Early	8.9667
Zld	water	Early	10.072
Zld	water	Early	14.8284
Zld	water	Early	4.57058
Zld	water	Early	7.61707
Zld	water	Early	12.8042
Zld	water	Early	15.9846
Zld	water	Early	7.24391
Zld	water	Early	5.77008
Zld	water	Early	11.4182
Zld	water	Early	17.7624
Zld	water	Early	4.95038
Zld	water	Early	7.10685
Zld	water	Early	5.59772
Zld	water	Early	16.5122
Zld	water	Early	23.8224
Zld	water	Early	9.38033
Zld	water	Early	11.3169
Zld	water	Early	5.28534
Zld	water	Early	17.9353
Zld	water	Early	10.8973
Zld	water	Early	27.8942
Zld	water	Early	9.55837
Zld	water	Early	19.0802
Zld	water	Early	14.8073
Zld	water	Early	9.39927
Zld	water	Early	6.72845
Zld	water	Early	16.0212
Zld	amanitin	Late	4.39112
Zld	amanitin	Late	7.87637
Zld	amanitin	Late	5.20583
Zld	amanitin	Late	8.20655
Zld	amanitin	Late	8.92019
Zld	amanitin	Late	8.12342
Zld	amanitin	Late	6.52872
Zld	amanitin	Late	8.50509
Zld	amanitin	Late	11.0113
Zld	amanitin	Late	7.6015
Zld	amanitin	Late	5.43241
Zld	amanitin	Late	11.051
Zld	amanitin	Late	10.4039
Zld	amanitin	Late	10.9261
Zld	amanitin	Late	13.6645
Zld	amanitin	Late	5.69016
Zld	amanitin	Late	8.91288
Zld	amanitin	Late	10.104
Zld	amanitin	Late	10.4886
Zld	amanitin	Late	19.9657
Zld	amanitin	Late	5.42995
Zld	amanitin	Late	4.45499
Zld	amanitin	Late	13.4341
Zld	amanitin	Late	7.30909
Zld	amanitin	Late	16.9998
Zld	amanitin	Late	17.1747
Zld	amanitin	Late	13.2803
Zld	amanitin	Late	5.76675
Zld	amanitin	Late	12.0327
Zld	amanitin	Late	10.9222
Zld	amanitin	Late	13.9521
Zld	amanitin	Late	18.8609
Zld	amanitin	Late	13.7802
Zld	amanitin	Late	12.4275
Zld	amanitin	Late	11.8564
Zld	amanitin	Late	6.49632
Zld	amanitin	Late	23.755
Zld	amanitin	Late	13.1339
Zld	amanitin	Late	16.5863
Zld	amanitin	Late	10.2352
Zld	amanitin	Late	16.985
Zld	amanitin	Late	15.2289
Zld	amanitin	Late	12.6933
Zld	amanitin	Late	12.2721
Zld	amanitin	Late	22.2301
Zld	amanitin	Late	6.56166
Zld	amanitin	Late	5.96058
Zld	amanitin	Late	5.54102
Zld	amanitin	Late	5.90392
Zld	amanitin	Late	5.66173
Zld	amanitin	Late	3.53345
Zld	amanitin	Late	9.3741
Zld	amanitin	Late	7.53711
Zld	amanitin	Late	6.19749
Zld	amanitin	Late	7.24224
Zld	amanitin	Late	9.20979
Zld	amanitin	Late	6.51059
Zld	amanitin	Late	4.10747
Zld	amanitin	Late	7.56197
Zld	amanitin	Late	6.16109
Zld	amanitin	Late	7.40176
Zld	amanitin	Late	7.90389
Zld	amanitin	Late	4.01486
Zld	amanitin	Late	6.07011
Zld	amanitin	Late	7.83196
Zld	amanitin	Late	5.5863
Zld	amanitin	Late	7.50374
Zld	amanitin	Late	6.7874
Zld	amanitin	Late	12.7138
Zld	amanitin	Late	10.427
Zld	amanitin	Late	8.53162
Zld	amanitin	Late	8.3928
Zld	amanitin	Late	11.548
Zld	amanitin	Late	11.7832
Zld	amanitin	Late	12.4333
Zld	amanitin	Late	5.80124
Zld	amanitin	Late	7.64475
Zld	amanitin	Late	8.08402
Zld	amanitin	Late	20.5993
Zld	amanitin	Late	7.35512
Zld	amanitin	Late	13.9646
Zld	amanitin	Late	9.99438
Zld	amanitin	Late	5.85217
Zld	amanitin	Late	13.1309
Zld	amanitin	Late	15.5521
Zld	amanitin	Late	7.34168
Zld	amanitin	Late	5.97859
Zld	amanitin	Late	18.8139
Zld	amanitin	Late	15.9613
Zld	amanitin	Late	16.6274
Zld	amanitin	Late	9.27156
Zld	amanitin	Late	17.5702
Zld	amanitin	Late	21.3778
Zld	amanitin	Late	12.6256
Zld	amanitin	Late	14.244
Zld	amanitin	Late	15.7569
Zld	amanitin	Late	17.7948
Zld	amanitin	Late	10.2069
Zld	amanitin	Late	14.7052
Zld	amanitin	Late	8.13416
Zld	amanitin	Late	16.6783
Zld	amanitin	Late	20.336
Zld	amanitin	Late	10.089
Zld	amanitin	Late	18.9436
Zld	amanitin	Late	8.6235
Zld	amanitin	Late	9.14734
Zld	amanitin	Late	14.1485
Zld	amanitin	Late	12.0051
Zld	amanitin	Late	5.57048
Zld	amanitin	Late	8.74305
Zld	amanitin	Late	16.3925
Zld	amanitin	Late	12.88
Zld	amanitin	Late	6.0644
Zld	amanitin	Late	10.1403
Zld	amanitin	Late	7.66332
Zld	amanitin	Late	19.9172
Zld	amanitin	Late	13.489
Zld	amanitin	Late	5.90503
Zld	amanitin	Late	8.77945
Zld	amanitin	Late	8.53928
Zld	amanitin	Late	17.1397
Zld	amanitin	Late	29.0787
Zld	amanitin	Late	13.5122
Zld	amanitin	Late	6.82008
Zld	amanitin	Late	6.40772
Zld	amanitin	Late	17.6696
Zld	amanitin	Late	6.94705
Zld	amanitin	Late	7.3249
Zld	amanitin	Late	13.0573
Zld	amanitin	Late	20.2723
Zld	amanitin	Late	8.91275
Zld	amanitin	Late	12.3965
Zld	amanitin	Late	8.40579
Zld	amanitin	Late	6.14143
Zld	amanitin	Late	9.79321
Zld	amanitin	Late	5.8253
Zld	amanitin	Late	13.461
Zld	amanitin	Late	14.5418
Zld	amanitin	Late	6.41644
Zld	amanitin	Late	12.785
Zld	amanitin	Late	17.4758
Zld	amanitin	Late	12.6252
Zld	amanitin	Late	7.7514
Zld	amanitin	Late	10.1206
Zld	amanitin	Late	5.49469
Zld	amanitin	Late	6.8907
Zld	amanitin	Late	16.44
Zld	amanitin	Late	17.3157
Zld	amanitin	Late	5.74076
Zld	amanitin	Late	14.3694
Zld	amanitin	Late	8.23896
Zld	amanitin	Late	13.9303
Zld	amanitin	Late	14.013
Zld	amanitin	Late	5.81283
Zld	amanitin	Late	6.41152
Zld	amanitin	Late	7.1117
Zld	amanitin	Late	10.3579
Zld	amanitin	Late	13.5681
Zld	water	Late	4.30108
Zld	water	Late	3.8249
Zld	water	Late	5.43591
Zld	water	Late	7.82912
Zld	water	Late	7.15787
Zld	water	Late	4.18464
Zld	water	Late	7.2901
Zld	water	Late	6.81149
Zld	water	Late	5.53636
Zld	water	Late	3.43046
Zld	water	Late	9.54589
Zld	water	Late	9.10509
Zld	water	Late	6.3599
Zld	water	Late	4.42612
Zld	water	Late	7.28419
Zld	water	Late	11.3999
Zld	water	Late	8.70529
Zld	water	Late	11.622
Zld	water	Late	10.204
Zld	water	Late	5.17732
Zld	water	Late	4.43048
Zld	water	Late	11.8333
Zld	water	Late	6.13913
Zld	water	Late	10.1525
Zld	water	Late	10.1181
Zld	water	Late	6.56479
Zld	water	Late	4.8612
Zld	water	Late	7.22875
Zld	water	Late	4.77182
Zld	water	Late	7.65224
Zld	water	Late	3.6599
Zld	water	Late	6.40805
Zld	water	Late	9.65616
Zld	water	Late	5.53712
Zld	water	Late	7.64805
Zld	water	Late	7.44723
Zld	water	Late	4.35826
Zld	water	Late	9.04689
Zld	water	Late	12.7607
Zld	water	Late	4.55894
Zld	water	Late	9.57261
Zld	water	Late	3.86424
Zld	water	Late	10.0344
Zld	water	Late	8.94332
Zld	water	Late	5.94419
Zld	water	Late	7.25037
Zld	water	Late	5.47423
Zld	water	Late	3.98932
Zld	water	Late	6.64842
Zld	water	Late	7.75279
Zld	water	Late	7.65538
Zld	water	Late	4.91658
Zld	water	Late	8.82093
Zld	water	Late	6.99766
Zld	water	Late	8.74424
Zld	water	Late	10.2031
Zld	water	Late	4.11639
Zld	water	Late	7.80058
Zld	water	Late	10.3738
Zld	water	Late	4.6822
Zld	water	Late	14.6149
Zld	water	Late	7.61613
Zld	water	Late	11.7963
Zld	water	Late	3.99877
Zld	water	Late	6.2896
Zld	water	Late	13.6799
Zld	water	Late	11.698
Zld	water	Late	12.287
Zld	water	Late	6.65892
Zld	water	Late	12.2765
Zld	water	Late	9.66932
Zld	water	Late	6.40193
Zld	water	Late	5.19936
Zld	water	Late	5.41206
Zld	water	Late	11.5129
Zld	water	Late	4.49218
Zld	water	Late	8.7192
Zld	water	Late	6.74063
Zld	water	Late	16.7981
Zld	water	Late	6.03071
Zld	water	Late	4.78193
Zld	water	Late	6.72859
Zld	water	Late	10.4423
Zld	water	Late	7.32315
Zld	water	Late	4.64004
Zld	water	Late	4.24939
Zld	water	Late	6.47299
Zld	water	Late	4.30406
Zld	water	Late	6.57512
Zld	water	Late	6.85478
Zld	water	Late	4.41042
Zld	water	Late	2.61855
Zld	water	Late	4.14486
Zld	water	Late	10.1078
Zld	water	Late	6.6218
Zld	water	Late	3.86005
Zld	water	Late	7.77424
Zld	water	Late	8.90789
Zld	water	Late	6.43452
Zld	water	Late	4.73372
Zld	water	Late	9.77176
Zld	water	Late	11.7825
Zld	water	Late	8.49439
Zld	water	Late	12.1789
Zld	water	Late	12.2887
Zld	water	Late	10.425
Zld	water	Late	14.2215
Zld	water	Late	7.8384
Zld	water	Late	10.6042
Zld	water	Late	4.0078
Zld	water	Late	11.2093
Zld	water	Late	5.37896
Zld	water	Late	12.0702
Zld	water	Late	12.7809
Zld	water	Late	10.4514
Zld	water	Late	9.99892
Zld	water	Late	7.93572
Zld	water	Late	11.8927
Zld	water	Late	5.39656
Zld	water	Late	5.0612
Zld	water	Late	3.87276
Zld	water	Late	6.93704
Zld	water	Late	8.62942
Zld	water	Late	9.75241
Zld	water	Late	4.98641
Zld	water	Late	4.77043
Zld	water	Late	9.0281
Zld	water	Late	13.0429
Zld	water	Late	4.24911
Zld	water	Late	5.24451
Zld	water	Late	11.7728
Zld	water	Late	9.19543
Zld	water	Late	14.2425
Zld	water	Late	6.32136
Zld	water	Late	4.60512
Zld	water	Late	11.9008
Zld	water	Late	9.16073
Zld	water	Late	5.53472
Zld	water	Late	18.4666
Zld	water	Late	9.09998
Zld	water	Late	12.3509
Zld	water	Late	5.64227
Zld	water	Late	6.33591
Brd4	amanitin	Early	4.90167
Brd4	amanitin	Early	6.68265
Brd4	amanitin	Early	5.82059
Brd4	amanitin	Early	15.0481
Brd4	amanitin	Early	5.13877
Brd4	amanitin	Early	9.22119
Brd4	amanitin	Early	6.02524
Brd4	amanitin	Early	5.00107
Brd4	amanitin	Early	9.45927
Brd4	amanitin	Early	6.03583
Brd4	amanitin	Early	7.30778
Brd4	amanitin	Early	5.37644
Brd4	amanitin	Early	8.19831
Brd4	amanitin	Early	8.95334
Brd4	amanitin	Early	4.7343
Brd4	amanitin	Early	7.99148
Brd4	amanitin	Early	8.16935
Brd4	amanitin	Early	7.24971
Brd4	amanitin	Early	11.0012
Brd4	amanitin	Early	3.95787
Brd4	amanitin	Early	6.52996
Brd4	amanitin	Early	11.4755
Brd4	amanitin	Early	4.29042
Brd4	amanitin	Early	7.34576
Brd4	amanitin	Early	3.4219
Brd4	amanitin	Early	4.18938
Brd4	amanitin	Early	4.66302
Brd4	amanitin	Early	4.89674
Brd4	amanitin	Early	4.81048
Brd4	amanitin	Early	6.05982
Brd4	amanitin	Early	5.19641
Brd4	amanitin	Early	2.14383
Brd4	amanitin	Early	3.42274
Brd4	amanitin	Early	3.22703
Brd4	amanitin	Early	3.93608
Brd4	amanitin	Early	4.31461
Brd4	amanitin	Early	5.53053
Brd4	amanitin	Early	2.00707
Brd4	amanitin	Early	3.66002
Brd4	amanitin	Early	3.02057
Brd4	amanitin	Early	4.74933
Brd4	amanitin	Early	1.57879
Brd4	amanitin	Early	3.34195
Brd4	amanitin	Early	2.99385
Brd4	amanitin	Early	3.28149
Brd4	amanitin	Early	5.33556
Brd4	amanitin	Early	4.50728
Brd4	amanitin	Early	11.2827
Brd4	amanitin	Early	5.26036
Brd4	amanitin	Early	5.01831
Brd4	amanitin	Early	4.37062
Brd4	amanitin	Early	4.51478
Brd4	amanitin	Early	5.60769
Brd4	amanitin	Early	9.13723
Brd4	amanitin	Early	4.28564
Brd4	amanitin	Early	2.58778
Brd4	amanitin	Early	3.67545
Brd4	amanitin	Early	3.81746
Brd4	amanitin	Early	4.82904
Brd4	amanitin	Early	7.92283
Brd4	amanitin	Early	2.23768
Brd4	amanitin	Early	8.82341
Brd4	amanitin	Early	3.65591
Brd4	amanitin	Early	4.82752
Brd4	amanitin	Early	3.01379
Brd4	amanitin	Early	5.77787
Brd4	amanitin	Early	6.44784
Brd4	amanitin	Early	3.96139
Brd4	amanitin	Early	7.0419
Brd4	amanitin	Early	6.89327
Brd4	amanitin	Early	8.49009
Brd4	amanitin	Early	5.04461
Brd4	amanitin	Early	8.93109
Brd4	amanitin	Early	7.78114
Brd4	amanitin	Early	6.20608
Brd4	amanitin	Early	7.201
Brd4	amanitin	Early	8.34964
Brd4	amanitin	Early	5.10562
Brd4	amanitin	Early	6.28461
Brd4	amanitin	Early	3.73697
Brd4	amanitin	Early	8.30358
Brd4	amanitin	Early	4.06513
Brd4	amanitin	Early	5.99102
Brd4	amanitin	Early	9.19483
Brd4	amanitin	Early	6.7134
Brd4	amanitin	Early	4.76239
Brd4	amanitin	Early	4.98505
Brd4	amanitin	Early	4.44135
Brd4	amanitin	Early	6.03489
Brd4	amanitin	Early	6.83498
Brd4	amanitin	Early	5.19055
Brd4	amanitin	Early	3.25916
Brd4	amanitin	Early	7.29389
Brd4	amanitin	Early	8.57281
Brd4	amanitin	Early	7.74742
Brd4	amanitin	Early	14.9594
Brd4	amanitin	Early	9.85195
Brd4	amanitin	Early	10.4277
Brd4	amanitin	Early	9.68438
Brd4	amanitin	Early	7.55906
Brd4	amanitin	Early	6.73176
Brd4	amanitin	Early	6.74356
Brd4	amanitin	Early	7.00239
Brd4	amanitin	Early	6.29877
Brd4	amanitin	Early	12.0806
Brd4	amanitin	Early	11.7116
Brd4	amanitin	Early	5.64361
Brd4	amanitin	Early	8.21361
Brd4	amanitin	Early	15.0444
Brd4	amanitin	Early	3.57999
Brd4	amanitin	Early	14.6493
Brd4	amanitin	Early	16.9227
Brd4	amanitin	Early	7.79607
Brd4	amanitin	Early	7.77441
Brd4	amanitin	Early	5.94629
Brd4	amanitin	Early	18.7038
Brd4	amanitin	Early	5.47664
Brd4	amanitin	Early	11.9294
Brd4	amanitin	Early	4.26689
Brd4	amanitin	Early	8.6705
Brd4	amanitin	Early	2.99012
Brd4	amanitin	Early	7.94041
Brd4	amanitin	Early	6.24144
Brd4	amanitin	Early	4.5412
Brd4	amanitin	Early	6.38577
Brd4	amanitin	Early	3.41263
Brd4	amanitin	Early	5.22969
Brd4	amanitin	Early	3.70843
Brd4	amanitin	Early	3.52004
Brd4	amanitin	Early	5.65838
Brd4	amanitin	Early	5.58391
Brd4	amanitin	Early	6.2668
Brd4	amanitin	Early	2.97203
Brd4	amanitin	Early	2.64355
Brd4	amanitin	Early	4.01821
Brd4	amanitin	Early	2.85802
Brd4	amanitin	Early	5.3426
Brd4	amanitin	Early	4.69537
Brd4	amanitin	Early	5.31767
Brd4	amanitin	Early	3.11034
Brd4	amanitin	Early	4.16741
Brd4	water	Early	7.24231
Brd4	water	Early	10.7074
Brd4	water	Early	8.51374
Brd4	water	Early	5.45877
Brd4	water	Early	3.39746
Brd4	water	Early	6.99859
Brd4	water	Early	6.16366
Brd4	water	Early	7.64549
Brd4	water	Early	5.22237
Brd4	water	Early	7.48779
Brd4	water	Early	10.258
Brd4	water	Early	8.28779
Brd4	water	Early	4.15288
Brd4	water	Early	6.17995
Brd4	water	Early	5.6182
Brd4	water	Early	10.2688
Brd4	water	Early	4.33367
Brd4	water	Early	4.14199
Brd4	water	Early	4.49425
Brd4	water	Early	6.3343
Brd4	water	Early	8.40251
Brd4	water	Early	5.2337
Brd4	water	Early	8.27081
Brd4	water	Early	4.50456
Brd4	water	Early	12.7084
Brd4	water	Early	8.8623
Brd4	water	Early	12.1605
Brd4	water	Early	6.92267
Brd4	water	Early	7.67691
Brd4	water	Early	12.5014
Brd4	water	Early	6.2175
Brd4	water	Early	9.87943
Brd4	water	Early	10.4861
Brd4	water	Early	21.5509
Brd4	water	Early	4.51614
Brd4	water	Early	11.7856
Brd4	water	Early	6.11832
Brd4	water	Early	9.35759
Brd4	water	Early	5.29746
Brd4	water	Early	5.12413
Brd4	water	Early	12.3696
Brd4	water	Early	5.21063
Brd4	water	Early	10.1961
Brd4	water	Early	4.62544
Brd4	water	Early	5.55768
Brd4	water	Early	3.73317
Brd4	water	Early	6.418
Brd4	water	Early	6.52864
Brd4	water	Early	2.88735
Brd4	water	Early	5.92957
Brd4	water	Early	2.97383
Brd4	water	Early	7.87275
Brd4	water	Early	9.40689
Brd4	water	Early	4.39612
Brd4	water	Early	3.35634
Brd4	water	Early	5.87973
Brd4	water	Early	6.2442
Brd4	water	Early	4.16006
Brd4	water	Early	6.68761
Brd4	water	Early	3.57602
Brd4	water	Early	8.05422
Brd4	water	Early	4.03265
Brd4	water	Early	6.91506
Brd4	water	Early	8.5561
Brd4	water	Early	6.88162
Brd4	water	Early	4.5091
Brd4	water	Early	8.43241
Brd4	water	Early	6.05233
Brd4	water	Early	12.7697
Brd4	water	Early	9.34585
Brd4	water	Early	15.3179
Brd4	water	Early	7.4174
Brd4	water	Early	12.2769
Brd4	water	Early	18.7646
Brd4	water	Early	9.9938
Brd4	water	Early	8.85675
Brd4	water	Early	3.39153
Brd4	water	Early	11.7211
Brd4	water	Early	13.5542
Brd4	water	Early	7.30423
Brd4	water	Early	3.24445
Brd4	water	Early	8.63242
Brd4	water	Early	10.6055
Brd4	water	Early	6.04604
Brd4	water	Early	3.7075
Brd4	water	Early	7.91798
Brd4	water	Early	6.27824
Brd4	water	Early	7.95826
Brd4	water	Early	2.32032
Brd4	water	Early	3.17829
Brd4	water	Early	4.51172
Brd4	water	Early	2.93331
Brd4	water	Early	3.36484
Brd4	water	Early	3.84299
Brd4	water	Early	2.64434
Brd4	water	Early	3.10389
Brd4	water	Early	4.43699
Brd4	water	Early	1.91307
Brd4	water	Early	3.88643
Brd4	water	Early	3.11414
Brd4	water	Early	1.93237
Brd4	water	Early	3.18555
Brd4	water	Early	3.38734
Brd4	water	Early	2.63533
Brd4	water	Early	1.84249
Brd4	water	Early	2.81875
Brd4	water	Early	2.86181
Brd4	water	Early	2.15225
Brd4	water	Early	2.58555
Brd4	water	Early	3.49359
Brd4	water	Early	2.66969
Brd4	water	Early	4.842
Brd4	water	Early	3.45321
Brd4	water	Early	3.24639
Brd4	water	Early	2.40969
Brd4	water	Early	1.87627
Brd4	water	Early	3.71931
Brd4	water	Early	2.42233
Brd4	water	Early	1.62871
Brd4	water	Early	3.69267
Brd4	water	Early	2.77662
Brd4	water	Early	3.46229
Brd4	water	Early	2.88579
Brd4	water	Early	1.68812
Brd4	water	Early	2.08446
Brd4	water	Early	3.27954
Brd4	water	Early	1.79918
Brd4	water	Early	2.86975
Brd4	amanitin	Late	40.6941
Brd4	amanitin	Late	39.4972
Brd4	amanitin	Late	37.2006
Brd4	amanitin	Late	36.4717
Brd4	amanitin	Late	33.2632
Brd4	amanitin	Late	30.0469
Brd4	amanitin	Late	29.9256
Brd4	amanitin	Late	28.9998
Brd4	amanitin	Late	28.9381
Brd4	amanitin	Late	28.3409
Brd4	amanitin	Late	28.0906
Brd4	amanitin	Late	27.1183
Brd4	amanitin	Late	26.7214
Brd4	amanitin	Late	25.4539
Brd4	amanitin	Late	24.2607
Brd4	amanitin	Late	23.4257
Brd4	amanitin	Late	22.8541
Brd4	amanitin	Late	22.7814
Brd4	amanitin	Late	22.7651
Brd4	amanitin	Late	22.325
Brd4	amanitin	Late	22.1815
Brd4	amanitin	Late	21.9308
Brd4	amanitin	Late	20.9605
Brd4	amanitin	Late	20.9548
Brd4	amanitin	Late	20.9011
Brd4	amanitin	Late	20.8503
Brd4	amanitin	Late	20.6001
Brd4	amanitin	Late	20.2976
Brd4	amanitin	Late	20.0446
Brd4	amanitin	Late	19.8349
Brd4	amanitin	Late	19.7694
Brd4	amanitin	Late	19.5556
Brd4	amanitin	Late	19.5402
Brd4	amanitin	Late	19.5127
Brd4	amanitin	Late	19.4242
Brd4	amanitin	Late	19.4104
Brd4	amanitin	Late	19.1474
Brd4	amanitin	Late	18.5408
Brd4	amanitin	Late	18.4341
Brd4	amanitin	Late	18.4295
Brd4	amanitin	Late	18.3118
Brd4	amanitin	Late	18.2328
Brd4	amanitin	Late	17.9141
Brd4	amanitin	Late	17.65
Brd4	amanitin	Late	17.3645
Brd4	amanitin	Late	17.2028
Brd4	amanitin	Late	16.9352
Brd4	amanitin	Late	16.8162
Brd4	amanitin	Late	16.7717
Brd4	amanitin	Late	16.7702
Brd4	amanitin	Late	16.7392
Brd4	amanitin	Late	16.7205
Brd4	amanitin	Late	16.6997
Brd4	amanitin	Late	16.6798
Brd4	amanitin	Late	16.6277
Brd4	amanitin	Late	16.5775
Brd4	amanitin	Late	15.7074
Brd4	amanitin	Late	15.6004
Brd4	amanitin	Late	15.5132
Brd4	amanitin	Late	15.4281
Brd4	amanitin	Late	15.3588
Brd4	amanitin	Late	15.2032
Brd4	amanitin	Late	14.7539
Brd4	amanitin	Late	14.7194
Brd4	amanitin	Late	14.6252
Brd4	amanitin	Late	14.3669
Brd4	amanitin	Late	14.1611
Brd4	amanitin	Late	13.8137
Brd4	amanitin	Late	13.7056
Brd4	amanitin	Late	13.4197
Brd4	amanitin	Late	13.3762
Brd4	amanitin	Late	13.3406
Brd4	amanitin	Late	13.2851
Brd4	amanitin	Late	13.2446
Brd4	amanitin	Late	13.2194
Brd4	amanitin	Late	13.1985
Brd4	amanitin	Late	13.189
Brd4	amanitin	Late	13.062
Brd4	amanitin	Late	13.0383
Brd4	amanitin	Late	13.0041
Brd4	amanitin	Late	12.8936
Brd4	amanitin	Late	12.6966
Brd4	amanitin	Late	12.6932
Brd4	amanitin	Late	12.5549
Brd4	amanitin	Late	12.5161
Brd4	amanitin	Late	12.4448
Brd4	amanitin	Late	12.2847
Brd4	amanitin	Late	12.2682
Brd4	amanitin	Late	12.1786
Brd4	amanitin	Late	12.032
Brd4	amanitin	Late	12.0012
Brd4	amanitin	Late	11.9728
Brd4	amanitin	Late	11.9431
Brd4	amanitin	Late	11.8667
Brd4	amanitin	Late	11.7386
Brd4	amanitin	Late	11.6217
Brd4	amanitin	Late	11.4952
Brd4	amanitin	Late	11.4871
Brd4	amanitin	Late	11.3389
Brd4	amanitin	Late	11.3189
Brd4	amanitin	Late	11.1863
Brd4	amanitin	Late	11.027
Brd4	amanitin	Late	11.0064
Brd4	amanitin	Late	10.8198
Brd4	amanitin	Late	10.7964
Brd4	amanitin	Late	10.7371
Brd4	amanitin	Late	10.4465
Brd4	amanitin	Late	10.416
Brd4	amanitin	Late	10.4098
Brd4	amanitin	Late	10.3271
Brd4	amanitin	Late	10.313
Brd4	amanitin	Late	10.283
Brd4	amanitin	Late	10.2805
Brd4	amanitin	Late	10.1935
Brd4	amanitin	Late	10.0727
Brd4	amanitin	Late	10.0618
Brd4	amanitin	Late	10.0231
Brd4	amanitin	Late	9.79348
Brd4	amanitin	Late	9.66441
Brd4	amanitin	Late	9.59281
Brd4	amanitin	Late	9.50674
Brd4	amanitin	Late	9.49936
Brd4	amanitin	Late	9.49524
Brd4	amanitin	Late	9.43301
Brd4	amanitin	Late	9.39093
Brd4	amanitin	Late	9.37796
Brd4	amanitin	Late	9.28824
Brd4	amanitin	Late	9.19889
Brd4	amanitin	Late	9.07131
Brd4	amanitin	Late	9.05104
Brd4	amanitin	Late	8.89377
Brd4	amanitin	Late	8.85411
Brd4	amanitin	Late	8.74385
Brd4	amanitin	Late	8.474
Brd4	amanitin	Late	8.3542
Brd4	amanitin	Late	8.15254
Brd4	amanitin	Late	7.91806
Brd4	amanitin	Late	7.62499
Brd4	amanitin	Late	7.36977
Brd4	amanitin	Late	7.3678
Brd4	amanitin	Late	7.14833
Brd4	amanitin	Late	7.14592
Brd4	amanitin	Late	7.13252
Brd4	amanitin	Late	6.87076
Brd4	amanitin	Late	6.55202
Brd4	amanitin	Late	6.42158
Brd4	amanitin	Late	6.18895
Brd4	amanitin	Late	6.07625
Brd4	amanitin	Late	3.85834
Brd4	amanitin	Late	2.53703
Brd4	water	Late	5.6792
Brd4	water	Late	6.49471
Brd4	water	Late	5.4236
Brd4	water	Late	4.06933
Brd4	water	Late	2.71696
Brd4	water	Late	5.93485
Brd4	water	Late	4.89126
Brd4	water	Late	4.6815
Brd4	water	Late	4.51465
Brd4	water	Late	6.64999
Brd4	water	Late	4.63607
Brd4	water	Late	2.89468
Brd4	water	Late	9.82556
Brd4	water	Late	3.22292
Brd4	water	Late	4.92746
Brd4	water	Late	2.25877
Brd4	water	Late	4.76337
Brd4	water	Late	6.96566
Brd4	water	Late	2.94014
Brd4	water	Late	5.06297
Brd4	water	Late	6.18756
Brd4	water	Late	3.4511
Brd4	water	Late	5.6821
Brd4	water	Late	4.542
Brd4	water	Late	2.8766
Brd4	water	Late	6.46713
Brd4	water	Late	8.1406
Brd4	water	Late	5.20544
Brd4	water	Late	7.60773
Brd4	water	Late	3.73649
Brd4	water	Late	3.2379
Brd4	water	Late	6.49525
Brd4	water	Late	4.47159
Brd4	water	Late	6.98272
Brd4	water	Late	8.78822
Brd4	water	Late	3.39321
Brd4	water	Late	4.30976
Brd4	water	Late	6.08231
Brd4	water	Late	2.89929
Brd4	water	Late	9.32963
Brd4	water	Late	3.45454
Brd4	water	Late	4.23707
Brd4	water	Late	2.48684
Brd4	water	Late	8.19895
Brd4	water	Late	5.96591
Brd4	water	Late	11.0386
Brd4	water	Late	5.91458
Brd4	water	Late	4.04234
Brd4	water	Late	5.67008
Brd4	water	Late	4.43705
Brd4	water	Late	10.6375
Brd4	water	Late	6.07829
Brd4	water	Late	7.58756
Brd4	water	Late	3.67516
Brd4	water	Late	7.83
Brd4	water	Late	8.16156
Brd4	water	Late	3.78032
Brd4	water	Late	7.26081
Brd4	water	Late	8.43544
Brd4	water	Late	5.7159
Brd4	water	Late	5.85128
Brd4	water	Late	7.99339
Brd4	water	Late	4.35245
Brd4	water	Late	7.92553
Brd4	water	Late	4.56056
Brd4	water	Late	3.86555
Brd4	water	Late	5.98069
Brd4	water	Late	6.76369
Brd4	water	Late	3.73055
Brd4	water	Late	8.546
Brd4	water	Late	4.73328
Brd4	water	Late	6.41644
Brd4	water	Late	10.6098
Brd4	water	Late	7.40792
Brd4	water	Late	5.10057
Brd4	water	Late	2.81652
Brd4	water	Late	4.99381
Brd4	water	Late	7.29502
Brd4	water	Late	9.42021
Brd4	water	Late	3.51158
Brd4	water	Late	7.47488
Brd4	water	Late	6.22678
Brd4	water	Late	5.04917
Brd4	water	Late	6.79078
Brd4	water	Late	3.0257
Brd4	water	Late	4.04593
Brd4	water	Late	3.71787
Brd4	water	Late	2.28636
Brd4	water	Late	2.48042
Brd4	water	Late	2.54081
Brd4	water	Late	2.51912
Brd4	water	Late	2.90688
Brd4	water	Late	4.54666
Brd4	water	Late	2.19465
Brd4	water	Late	2.54896
Brd4	water	Late	3.39159
Brd4	water	Late	2.37329
Brd4	water	Late	3.4728
Brd4	water	Late	3.1507
Brd4	water	Late	3.19019
Brd4	water	Late	1.82206
Brd4	water	Late	2.52268
Brd4	water	Late	3.13541
Brd4	water	Late	2.72521
Brd4	water	Late	2.72065
Brd4	water	Late	2.01419
Brd4	water	Late	3.05195
Brd4	water	Late	4.68697
Brd4	water	Late	4.27529
Brd4	water	Late	6.99705
Brd4	water	Late	2.55271
Brd4	water	Late	3.66411
Brd4	water	Late	3.11009
Brd4	water	Late	2.75235
Brd4	water	Late	4.85771
Brd4	water	Late	3.5796
Brd4	water	Late	2.9434
Brd4	water	Late	2.62414
Brd4	water	Late	2.39054
Brd4	water	Late	2.68192
Brd4	water	Late	2.08302
Brd4	water	Late	2.54952
Brd4	water	Late	3.02408
Brd4	water	Late	2.44648
Brd4	water	Late	4.18979
Brd4	water	Late	3.45286
Brd4	water	Late	1.9709
Brd4	water	Late	3.07094
Brd4	water	Late	1.85283
Brd4	water	Late	1.83392
Rpb1	amanitin	Early	0.468772
Rpb1	amanitin	Early	0.458138
Rpb1	amanitin	Early	0.476624
Rpb1	amanitin	Early	0.712178
Rpb1	amanitin	Early	0.613441
Rpb1	amanitin	Early	0.591975
Rpb1	amanitin	Early	0.529089
Rpb1	amanitin	Early	0.470152
Rpb1	amanitin	Early	0.972993
Rpb1	amanitin	Early	0.632386
Rpb1	amanitin	Early	0.728597
Rpb1	amanitin	Early	0.914364
Rpb1	amanitin	Early	1.44143
Rpb1	amanitin	Early	0.915047
Rpb1	amanitin	Early	0.578994
Rpb1	amanitin	Early	1.13848
Rpb1	amanitin	Early	0.658705
Rpb1	amanitin	Early	1.07908
Rpb1	amanitin	Early	1.25021
Rpb1	amanitin	Early	0.695604
Rpb1	amanitin	Early	0.753563
Rpb1	amanitin	Early	0.939066
Rpb1	amanitin	Early	0.786369
Rpb1	amanitin	Early	1.16497
Rpb1	amanitin	Early	0.720368
Rpb1	amanitin	Early	0.856386
Rpb1	amanitin	Early	0.642721
Rpb1	amanitin	Early	0.598479
Rpb1	amanitin	Early	0.564289
Rpb1	amanitin	Early	0.698129
Rpb1	amanitin	Early	0.687392
Rpb1	amanitin	Early	0.478916
Rpb1	amanitin	Early	0.631452
Rpb1	amanitin	Early	0.694048
Rpb1	amanitin	Early	0.724322
Rpb1	amanitin	Early	0.817086
Rpb1	amanitin	Early	0.740287
Rpb1	amanitin	Early	0.599964
Rpb1	amanitin	Early	0.971078
Rpb1	amanitin	Early	0.701
Rpb1	amanitin	Early	0.845492
Rpb1	amanitin	Early	0.514442
Rpb1	amanitin	Early	0.851339
Rpb1	amanitin	Early	0.750287
Rpb1	amanitin	Early	0.65495
Rpb1	amanitin	Early	0.656923
Rpb1	amanitin	Early	0.627106
Rpb1	amanitin	Early	0.603073
Rpb1	amanitin	Early	0.583975
Rpb1	amanitin	Early	0.61863
Rpb1	amanitin	Early	0.581039
Rpb1	amanitin	Early	0.600077
Rpb1	amanitin	Early	0.779481
Rpb1	amanitin	Early	1.02546
Rpb1	amanitin	Early	0.621657
Rpb1	amanitin	Early	0.582469
Rpb1	amanitin	Early	0.757121
Rpb1	amanitin	Early	0.534288
Rpb1	amanitin	Early	0.709114
Rpb1	amanitin	Early	1.60376
Rpb1	amanitin	Early	0.588472
Rpb1	amanitin	Early	1.75705
Rpb1	amanitin	Early	1.15282
Rpb1	amanitin	Early	0.617258
Rpb1	amanitin	Early	0.735218
Rpb1	amanitin	Early	1.12803
Rpb1	amanitin	Early	0.878193
Rpb1	amanitin	Early	0.817363
Rpb1	amanitin	Early	0.734394
Rpb1	amanitin	Early	0.42695
Rpb1	amanitin	Early	0.468021
Rpb1	amanitin	Early	0.494474
Rpb1	amanitin	Early	0.580382
Rpb1	amanitin	Early	0.527243
Rpb1	amanitin	Early	0.407455
Rpb1	amanitin	Early	0.503852
Rpb1	amanitin	Early	0.864429
Rpb1	amanitin	Early	0.627707
Rpb1	amanitin	Early	0.624038
Rpb1	amanitin	Early	0.45247
Rpb1	amanitin	Early	0.827259
Rpb1	amanitin	Early	0.822318
Rpb1	amanitin	Early	0.497599
Rpb1	amanitin	Early	1.06194
Rpb1	amanitin	Early	0.965767
Rpb1	amanitin	Early	0.904639
Rpb1	amanitin	Early	1.20572
Rpb1	amanitin	Early	0.497404
Rpb1	amanitin	Early	0.884514
Rpb1	amanitin	Early	1.09179
Rpb1	amanitin	Early	0.583319
Rpb1	amanitin	Early	0.891511
Rpb1	amanitin	Early	0.454988
Rpb1	amanitin	Early	0.465817
Rpb1	amanitin	Early	0.445375
Rpb1	amanitin	Early	0.500785
Rpb1	amanitin	Early	0.416136
Rpb1	amanitin	Early	0.477241
Rpb1	amanitin	Early	0.505709
Rpb1	amanitin	Early	0.52247
Rpb1	amanitin	Early	0.643585
Rpb1	amanitin	Early	0.542458
Rpb1	amanitin	Early	0.452762
Rpb1	amanitin	Early	0.788948
Rpb1	amanitin	Early	0.713889
Rpb1	amanitin	Early	0.687057
Rpb1	amanitin	Early	0.673744
Rpb1	amanitin	Early	0.643369
Rpb1	amanitin	Early	1.16074
Rpb1	amanitin	Early	0.49067
Rpb1	amanitin	Early	0.797978
Rpb1	amanitin	Early	1.02192
Rpb1	amanitin	Early	0.725774
Rpb1	amanitin	Early	0.60992
Rpb1	amanitin	Early	0.596807
Rpb1	amanitin	Early	0.731842
Rpb1	amanitin	Early	0.488567
Rpb1	amanitin	Early	0.854025
Rpb1	amanitin	Early	0.424394
Rpb1	amanitin	Early	0.541884
Rpb1	amanitin	Early	0.64364
Rpb1	amanitin	Early	0.505751
Rpb1	amanitin	Early	0.518033
Rpb1	amanitin	Early	0.549193
Rpb1	amanitin	Early	0.884784
Rpb1	amanitin	Early	0.473527
Rpb1	amanitin	Early	0.687877
Rpb1	amanitin	Early	0.458626
Rpb1	amanitin	Early	0.479584
Rpb1	amanitin	Early	0.64075
Rpb1	amanitin	Early	0.86741
Rpb1	amanitin	Early	0.732014
Rpb1	amanitin	Early	0.640817
Rpb1	amanitin	Early	0.434007
Rpb1	amanitin	Early	0.489191
Rpb1	amanitin	Early	0.480575
Rpb1	amanitin	Early	0.40388
Rpb1	amanitin	Early	0.459772
Rpb1	amanitin	Early	0.665503
Rpb1	amanitin	Early	0.597312
Rpb1	amanitin	Early	0.542409
Rpb1	water	Early	3.2987
Rpb1	water	Early	3.13949
Rpb1	water	Early	3.73902
Rpb1	water	Early	2.14893
Rpb1	water	Early	2.42335
Rpb1	water	Early	2.82159
Rpb1	water	Early	3.31814
Rpb1	water	Early	2.83605
Rpb1	water	Early	2.42259
Rpb1	water	Early	2.69423
Rpb1	water	Early	3.55593
Rpb1	water	Early	5.57642
Rpb1	water	Early	1.75057
Rpb1	water	Early	3.02832
Rpb1	water	Early	2.46256
Rpb1	water	Early	2.4127
Rpb1	water	Early	1.54559
Rpb1	water	Early	2.23615
Rpb1	water	Early	1.66194
Rpb1	water	Early	3.24872
Rpb1	water	Early	4.08973
Rpb1	water	Early	2.75235
Rpb1	water	Early	3.59437
Rpb1	water	Early	3.2256
Rpb1	water	Early	2.84697
Rpb1	water	Early	5.83051
Rpb1	water	Early	5.39901
Rpb1	water	Early	2.88822
Rpb1	water	Early	4.69697
Rpb1	water	Early	6.78121
Rpb1	water	Early	3.6307
Rpb1	water	Early	5.48763
Rpb1	water	Early	4.56821
Rpb1	water	Early	7.58045
Rpb1	water	Early	2.15064
Rpb1	water	Early	4.82603
Rpb1	water	Early	5.38526
Rpb1	water	Early	4.62413
Rpb1	water	Early	3.03263
Rpb1	water	Early	2.98134
Rpb1	water	Early	6.26677
Rpb1	water	Early	5.18138
Rpb1	water	Early	5.11774
Rpb1	water	Early	3.57113
Rpb1	water	Early	2.89575
Rpb1	water	Early	1.74337
Rpb1	water	Early	3.39032
Rpb1	water	Early	2.78279
Rpb1	water	Early	1.42742
Rpb1	water	Early	2.66093
Rpb1	water	Early	1.62916
Rpb1	water	Early	4.63149
Rpb1	water	Early	5.46771
Rpb1	water	Early	2.71205
Rpb1	water	Early	1.79449
Rpb1	water	Early	4.45677
Rpb1	water	Early	2.84139
Rpb1	water	Early	3.44272
Rpb1	water	Early	4.82487
Rpb1	water	Early	2.62676
Rpb1	water	Early	3.88993
Rpb1	water	Early	1.97882
Rpb1	water	Early	2.29225
Rpb1	water	Early	4.9116
Rpb1	water	Early	3.16745
Rpb1	water	Early	2.60597
Rpb1	water	Early	4.28104
Rpb1	water	Early	2.9673
Rpb1	water	Early	2.83052
Rpb1	water	Early	5.03556
Rpb1	water	Early	3.92543
Rpb1	water	Early	4.03808
Rpb1	water	Early	4.59472
Rpb1	water	Early	6.90134
Rpb1	water	Early	3.3629
Rpb1	water	Early	3.39026
Rpb1	water	Early	2.50139
Rpb1	water	Early	6.36915
Rpb1	water	Early	3.98661
Rpb1	water	Early	4.53659
Rpb1	water	Early	4.2084
Rpb1	water	Early	4.63548
Rpb1	water	Early	8.70186
Rpb1	water	Early	5.90039
Rpb1	water	Early	3.49545
Rpb1	water	Early	4.48101
Rpb1	water	Early	7.54813
Rpb1	water	Early	4.17038
Rpb1	water	Early	0.786561
Rpb1	water	Early	0.848037
Rpb1	water	Early	1.39907
Rpb1	water	Early	1.23263
Rpb1	water	Early	1.65183
Rpb1	water	Early	1.90679
Rpb1	water	Early	1.01146
Rpb1	water	Early	1.24667
Rpb1	water	Early	1.46677
Rpb1	water	Early	0.925283
Rpb1	water	Early	1.44209
Rpb1	water	Early	1.29663
Rpb1	water	Early	0.811272
Rpb1	water	Early	1.33244
Rpb1	water	Early	1.35916
Rpb1	water	Early	1.23993
Rpb1	water	Early	0.935459
Rpb1	water	Early	1.20862
Rpb1	water	Early	1.18583
Rpb1	water	Early	0.486341
Rpb1	water	Early	0.496696
Rpb1	water	Early	0.51289
Rpb1	water	Early	0.498666
Rpb1	water	Early	0.640535
Rpb1	water	Early	0.639044
Rpb1	water	Early	0.714929
Rpb1	water	Early	0.608198
Rpb1	water	Early	0.516676
Rpb1	water	Early	0.853829
Rpb1	water	Early	0.52536
Rpb1	water	Early	0.497133
Rpb1	water	Early	0.704385
Rpb1	water	Early	0.714873
Rpb1	water	Early	0.599021
Rpb1	water	Early	0.595255
Rpb1	water	Early	0.494071
Rpb1	water	Early	0.474034
Rpb1	water	Early	0.719571
Rpb1	water	Early	0.499002
Rpb1	water	Early	0.474224
Rpb1	amanitin	Late	1.13985
Rpb1	amanitin	Late	2.2943
Rpb1	amanitin	Late	1.23112
Rpb1	amanitin	Late	1.94208
Rpb1	amanitin	Late	4.96138
Rpb1	amanitin	Late	2.11578
Rpb1	amanitin	Late	1.93107
Rpb1	amanitin	Late	1.9948
Rpb1	amanitin	Late	4.82109
Rpb1	amanitin	Late	2.47015
Rpb1	amanitin	Late	3.85759
Rpb1	amanitin	Late	3.08382
Rpb1	amanitin	Late	5.40013
Rpb1	amanitin	Late	5.7557
Rpb1	amanitin	Late	1.81196
Rpb1	amanitin	Late	4.88555
Rpb1	amanitin	Late	1.67707
Rpb1	amanitin	Late	5.38652
Rpb1	amanitin	Late	4.42859
Rpb1	amanitin	Late	2.85725
Rpb1	amanitin	Late	3.85881
Rpb1	amanitin	Late	4.27656
Rpb1	amanitin	Late	4.30103
Rpb1	amanitin	Late	3.71507
Rpb1	amanitin	Late	4.28729
Rpb1	amanitin	Late	3.28674
Rpb1	amanitin	Late	0.991674
Rpb1	amanitin	Late	0.778713
Rpb1	amanitin	Late	0.541941
Rpb1	amanitin	Late	1.03254
Rpb1	amanitin	Late	1.03337
Rpb1	amanitin	Late	0.934265
Rpb1	amanitin	Late	1.5147
Rpb1	amanitin	Late	0.647732
Rpb1	amanitin	Late	1.99382
Rpb1	amanitin	Late	1.02479
Rpb1	amanitin	Late	1.15479
Rpb1	amanitin	Late	1.20647
Rpb1	amanitin	Late	0.879564
Rpb1	amanitin	Late	1.36532
Rpb1	amanitin	Late	1.27592
Rpb1	amanitin	Late	1.1176
Rpb1	amanitin	Late	1.76894
Rpb1	amanitin	Late	1.58177
Rpb1	amanitin	Late	1.33021
Rpb1	amanitin	Late	0.903157
Rpb1	amanitin	Late	1.86168
Rpb1	amanitin	Late	2.23168
Rpb1	amanitin	Late	1.93317
Rpb1	amanitin	Late	1.55529
Rpb1	amanitin	Late	1.92141
Rpb1	amanitin	Late	1.67795
Rpb1	amanitin	Late	2.20082
Rpb1	amanitin	Late	2.28238
Rpb1	amanitin	Late	3.03436
Rpb1	amanitin	Late	1.88308
Rpb1	amanitin	Late	1.99376
Rpb1	amanitin	Late	1.14598
Rpb1	amanitin	Late	4.13966
Rpb1	amanitin	Late	1.69909
Rpb1	amanitin	Late	1.83963
Rpb1	amanitin	Late	3.42332
Rpb1	amanitin	Late	1.91815
Rpb1	amanitin	Late	3.56865
Rpb1	amanitin	Late	1.03178
Rpb1	amanitin	Late	1.96651
Rpb1	amanitin	Late	1.85701
Rpb1	amanitin	Late	2.03294
Rpb1	amanitin	Late	2.0228
Rpb1	amanitin	Late	1.65151
Rpb1	amanitin	Late	1.80132
Rpb1	amanitin	Late	1.30287
Rpb1	amanitin	Late	2.76295
Rpb1	amanitin	Late	2.77513
Rpb1	amanitin	Late	1.72851
Rpb1	amanitin	Late	1.81507
Rpb1	amanitin	Late	1.14249
Rpb1	amanitin	Late	3.5336
Rpb1	amanitin	Late	2.08102
Rpb1	amanitin	Late	2.42365
Rpb1	amanitin	Late	3.10389
Rpb1	amanitin	Late	2.03657
Rpb1	amanitin	Late	4.14958
Rpb1	amanitin	Late	1.54411
Rpb1	amanitin	Late	6.31752
Rpb1	amanitin	Late	2.8952
Rpb1	amanitin	Late	3.19736
Rpb1	amanitin	Late	1.73896
Rpb1	amanitin	Late	2.529
Rpb1	amanitin	Late	2.91572
Rpb1	amanitin	Late	4.24322
Rpb1	amanitin	Late	2.34444
Rpb1	amanitin	Late	0.90878
Rpb1	amanitin	Late	1.00705
Rpb1	amanitin	Late	0.74856
Rpb1	amanitin	Late	0.997559
Rpb1	amanitin	Late	0.76793
Rpb1	amanitin	Late	0.640405
Rpb1	amanitin	Late	0.850654
Rpb1	amanitin	Late	0.86652
Rpb1	amanitin	Late	0.925358
Rpb1	amanitin	Late	1.79523
Rpb1	amanitin	Late	1.16775
Rpb1	amanitin	Late	1.10105
Rpb1	amanitin	Late	0.812606
Rpb1	amanitin	Late	1.53954
Rpb1	amanitin	Late	1.45766
Rpb1	amanitin	Late	1.40624
Rpb1	amanitin	Late	1.84404
Rpb1	amanitin	Late	1.54431
Rpb1	amanitin	Late	1.43478
Rpb1	amanitin	Late	1.7556
Rpb1	amanitin	Late	1.00821
Rpb1	amanitin	Late	1.25229
Rpb1	amanitin	Late	1.79689
Rpb1	amanitin	Late	1.25147
Rpb1	amanitin	Late	1.13844
Rpb1	amanitin	Late	1.27207
Rpb1	amanitin	Late	1.64704
Rpb1	amanitin	Late	0.855702
Rpb1	amanitin	Late	1.59847
Rpb1	amanitin	Late	1.39893
Rpb1	amanitin	Late	0.344573
Rpb1	amanitin	Late	0.895449
Rpb1	amanitin	Late	0.834313
Rpb1	amanitin	Late	0.662593
Rpb1	amanitin	Late	0.415342
Rpb1	amanitin	Late	0.699439
Rpb1	amanitin	Late	0.529995
Rpb1	amanitin	Late	0.953561
Rpb1	amanitin	Late	0.850967
Rpb1	amanitin	Late	1.13521
Rpb1	amanitin	Late	1.08009
Rpb1	amanitin	Late	0.855111
Rpb1	amanitin	Late	1.2353
Rpb1	amanitin	Late	1.07829
Rpb1	amanitin	Late	0.667604
Rpb1	amanitin	Late	0.93483
Rpb1	amanitin	Late	0.632863
Rpb1	amanitin	Late	1.21905
Rpb1	amanitin	Late	0.794923
Rpb1	amanitin	Late	0.793389
Rpb1	amanitin	Late	0.696145
Rpb1	amanitin	Late	0.725529
Rpb1	amanitin	Late	0.610934
Rpb1	amanitin	Late	0.98726
Rpb1	amanitin	Late	1.01868
Rpb1	amanitin	Late	0.831515
Rpb1	amanitin	Late	1.43297
Rpb1	amanitin	Late	0.979293
Rpb1	amanitin	Late	1.42179
Rpb1	water	Late	27.2575
Rpb1	water	Late	33.1533
Rpb1	water	Late	19.8891
Rpb1	water	Late	24.8645
Rpb1	water	Late	16.8005
Rpb1	water	Late	29.5087
Rpb1	water	Late	31.8756
Rpb1	water	Late	32.1167
Rpb1	water	Late	29.7024
Rpb1	water	Late	35.8639
Rpb1	water	Late	28.6289
Rpb1	water	Late	18.2861
Rpb1	water	Late	34.0663
Rpb1	water	Late	25.0029
Rpb1	water	Late	22.9633
Rpb1	water	Late	34.0936
Rpb1	water	Late	29.9645
Rpb1	water	Late	36.4327
Rpb1	water	Late	24.5043
Rpb1	water	Late	31.0284
Rpb1	water	Late	40.6449
Rpb1	water	Late	28.1963
Rpb1	water	Late	21.0375
Rpb1	water	Late	23.2864
Rpb1	water	Late	11.9028
Rpb1	water	Late	26.0677
Rpb1	water	Late	28.76
Rpb1	water	Late	33.363
Rpb1	water	Late	38.5133
Rpb1	water	Late	25.1787
Rpb1	water	Late	23.6639
Rpb1	water	Late	30.4812
Rpb1	water	Late	24.0568
Rpb1	water	Late	36.3655
Rpb1	water	Late	29.16
Rpb1	water	Late	23.7982
Rpb1	water	Late	31.7269
Rpb1	water	Late	26.8963
Rpb1	water	Late	17.0664
Rpb1	water	Late	39.0359
Rpb1	water	Late	22.4381
Rpb1	water	Late	22.0745
Rpb1	water	Late	26.6873
Rpb1	water	Late	46.1683
Rpb1	water	Late	45.4177
Rpb1	water	Late	49.993
Rpb1	water	Late	37.8078
Rpb1	water	Late	35.0734
Rpb1	water	Late	39.1867
Rpb1	water	Late	30.0217
Rpb1	water	Late	41.0012
Rpb1	water	Late	42.2025
Rpb1	water	Late	42.2926
Rpb1	water	Late	33.6859
Rpb1	water	Late	46.7343
Rpb1	water	Late	37.8729
Rpb1	water	Late	39.6765
Rpb1	water	Late	44.9221
Rpb1	water	Late	52.0624
Rpb1	water	Late	42.2998
Rpb1	water	Late	41.6486
Rpb1	water	Late	43.7522
Rpb1	water	Late	42.9183
Rpb1	water	Late	46.6462
Rpb1	water	Late	28.8198
Rpb1	water	Late	18.1082
Rpb1	water	Late	28.7178
Rpb1	water	Late	32.7942
Rpb1	water	Late	20.9241
Rpb1	water	Late	34.3779
Rpb1	water	Late	29.731
Rpb1	water	Late	28.9524
Rpb1	water	Late	44.3442
Rpb1	water	Late	31.6061
Rpb1	water	Late	34.1437
Rpb1	water	Late	10.6309
Rpb1	water	Late	36.2046
Rpb1	water	Late	24.2856
Rpb1	water	Late	30.5201
Rpb1	water	Late	33.0014
Rpb1	water	Late	33.7226
Rpb1	water	Late	31.6474
Rpb1	water	Late	30.5847
Rpb1	water	Late	30.3698
Rpb1	water	Late	27.865
Rpb1	water	Late	37.9631
Rpb1	water	Late	20.1447
Rpb1	water	Late	15.7944
Rpb1	water	Late	13.5953
Rpb1	water	Late	18.8359
Rpb1	water	Late	14.7017
Rpb1	water	Late	29.1351
Rpb1	water	Late	31.2693
Rpb1	water	Late	17.3877
Rpb1	water	Late	17.7851
Rpb1	water	Late	33.7102
Rpb1	water	Late	26.5792
Rpb1	water	Late	29.1309
Rpb1	water	Late	25.7104
Rpb1	water	Late	27.6467
Rpb1	water	Late	18.3002
Rpb1	water	Late	27.9533
Rpb1	water	Late	33.2668
Rpb1	water	Late	26.8851
Rpb1	water	Late	16.5063
Rpb1	water	Late	24.1087
Rpb1	water	Late	31.1696
Rpb1	water	Late	5.45641
Rpb1	water	Late	6.02512
Rpb1	water	Late	6.76523
Rpb1	water	Late	5.7745
Rpb1	water	Late	6.99097
Rpb1	water	Late	4.62003
Rpb1	water	Late	8.65986
Rpb1	water	Late	10.6713
Rpb1	water	Late	7.90761
Rpb1	water	Late	6.63334
Rpb1	water	Late	6.86614
Rpb1	water	Late	6.27078
Rpb1	water	Late	6.77515
Rpb1	water	Late	6.09422
Rpb1	water	Late	5.60954
Rpb1	water	Late	6.96875
Rpb1	water	Late	4.85234
Rpb1	water	Late	12.9595
Rpb1	water	Late	4.88224
Rpb1	water	Late	4.13964
Rpb1	water	Late	6.58625
Rpb1	water	Late	6.78468
Rpb1	water	Late	6.08749

## Sheet: Fig.7c,e
Cluster	Time	Injection	variance
Brd4	1min	amanitin	45.9483
Brd4	1min	amanitin	25.5506
Brd4	1min	amanitin	41.1619
Brd4	1min	amanitin	29.038
Brd4	1min	amanitin	31.0954
Brd4	1min	amanitin	60.6202
Brd4	1min	amanitin	30.0454
Brd4	1min	amanitin	49.7009
Brd4	1min	amanitin	23.1855
Brd4	1min	amanitin	20.9129
Brd4	1min	amanitin	33.0137
Brd4	1min	amanitin	28.484
Brd4	1min	amanitin	38.3081
Brd4	1min	amanitin	35.9646
Brd4	1min	amanitin	17.8444
Brd4	1min	amanitin	38.885
Brd4	1min	amanitin	19.7511
Brd4	1min	amanitin	50.3743
Brd4	1min	amanitin	56.5568
Brd4	1min	amanitin	23.1979
Brd4	1min	amanitin	62.9768
Brd4	1min	amanitin	26.6256
Brd4	1min	amanitin	12.7283
Brd4	1min	amanitin	72.7192
Brd4	1min	amanitin	32.2096
Brd4	1min	amanitin	77.7972
Brd4	1min	amanitin	21.8276
Brd4	1min	amanitin	91.0748
Brd4	1min	amanitin	25.4336
Brd4	1min	amanitin	51.8187
Brd4	1min	amanitin	48.6592
Brd4	1min	amanitin	81.2856
Brd4	1min	amanitin	38.8991
Brd4	1min	amanitin	118.373
Brd4	1min	amanitin	53.6248
Brd4	1min	amanitin	53.9183
Brd4	1min	amanitin	31.3222
Brd4	1min	amanitin	84.681
Brd4	1min	amanitin	48.6854
Brd4	1min	amanitin	50.4144
Brd4	1min	amanitin	67.7601
Brd4	1min	amanitin	12.2556
Brd4	1min	amanitin	97.7276
Brd4	1min	amanitin	32.3557
Brd4	1min	amanitin	62.8699
Brd4	1min	amanitin	62.9583
Brd4	1min	amanitin	49.6484
Brd4	1min	amanitin	25.5661
Brd4	1min	amanitin	62.3801
Brd4	1min	amanitin	53.8237
Brd4	1min	amanitin	95.5898
Brd4	1min	amanitin	60.7068
Brd4	1min	amanitin	30.5855
Brd4	1min	amanitin	27.0516
Brd4	1min	amanitin	45.3944
Brd4	1min	amanitin	45.0066
Brd4	1min	amanitin	17.903
Brd4	1min	amanitin	21.1596
Brd4	1min	amanitin	72.3629
Brd4	1min	amanitin	45.5762
Brd4	1min	amanitin	55.7554
Brd4	1min	amanitin	39.3849
Brd4	1min	amanitin	28.3412
Brd4	1min	amanitin	48.1542
Brd4	1min	amanitin	45.2286
Brd4	1min	amanitin	15.5299
Brd4	1min	amanitin	60.4905
Brd4	1min	amanitin	43.4972
Brd4	1min	amanitin	19.2288
Brd4	1min	amanitin	13.9589
Brd4	1min	amanitin	34.134
Brd4	1min	amanitin	34.7542
Brd4	1min	amanitin	16.7117
Brd4	1min	amanitin	17.3751
Brd4	1min	amanitin	9.21431
Brd4	1min	amanitin	37.3621
Brd4	1min	amanitin	31.8374
Brd4	1min	amanitin	29.8472
Brd4	1min	amanitin	29.5838
Brd4	1min	amanitin	38.303
Brd4	1min	amanitin	48.9908
Brd4	1min	amanitin	31.165
Brd4	1min	amanitin	51.5287
Brd4	1min	amanitin	23.9832
Brd4	1min	amanitin	33.8698
Brd4	1min	amanitin	25.5494
Brd4	1min	amanitin	37.4504
Brd4	1min	amanitin	33.7876
Brd4	1min	amanitin	28.6991
Brd4	1min	amanitin	17.5676
Brd4	1min	amanitin	30.9796
Brd4	1min	amanitin	31.2112
Brd4	1min	amanitin	46.7648
Brd4	1min	amanitin	55.5914
Brd4	1min	amanitin	67.3641
Brd4	1min	amanitin	23.6094
Brd4	1min	amanitin	27.6889
Brd4	1min	amanitin	30.6949
Brd4	1min	amanitin	48.4337
Brd4	1min	amanitin	50.5279
Brd4	1min	amanitin	14.6111
Brd4	1min	amanitin	24.0452
Brd4	1min	amanitin	36.4155
Brd4	1min	amanitin	52.8523
Brd4	1min	amanitin	51.3431
Brd4	1min	amanitin	47.6879
Brd4	1min	amanitin	19.5059
Brd4	1min	amanitin	26.6336
Brd4	1min	amanitin	14.3702
Brd4	1min	amanitin	44.8143
Brd4	1min	amanitin	19.8436
Brd4	1min	amanitin	46.2729
Brd4	1min	amanitin	50.4275
Brd4	1min	amanitin	21.4126
Brd4	1min	amanitin	48.3493
Brd4	1min	amanitin	33.279
Brd4	1min	amanitin	17.5747
Brd4	1min	amanitin	39.8424
Brd4	1min	water	38.6385
Brd4	1min	water	27.857
Brd4	1min	water	38.8421
Brd4	1min	water	22.6841
Brd4	1min	water	23.3516
Brd4	1min	water	37.3656
Brd4	1min	water	18.9924
Brd4	1min	water	38.0846
Brd4	1min	water	17.1325
Brd4	1min	water	23.5886
Brd4	1min	water	28.758
Brd4	1min	water	26.0226
Brd4	1min	water	25.5239
Brd4	1min	water	17.9583
Brd4	1min	water	36.093
Brd4	1min	water	18.2972
Brd4	1min	water	20.7245
Brd4	1min	water	29.6086
Brd4	1min	water	10.2619
Brd4	1min	water	42.4142
Brd4	1min	water	37.6435
Brd4	1min	water	13.9732
Brd4	1min	water	21.8343
Brd4	1min	water	30.3379
Brd4	1min	water	34.8231
Brd4	1min	water	30.2255
Brd4	1min	water	19.0858
Brd4	1min	water	9.06325
Brd4	1min	water	16.0484
Brd4	1min	water	27.4374
Brd4	1min	water	19.3628
Brd4	1min	water	22.7816
Brd4	1min	water	86.4199
Brd4	1min	water	15.9742
Brd4	1min	water	15.4892
Brd4	1min	water	14.3732
Brd4	1min	water	15.8485
Brd4	1min	water	13.2022
Brd4	1min	water	27.1028
Brd4	1min	water	11.888
Brd4	1min	water	16.284
Brd4	1min	water	13.6433
Brd4	1min	water	10.3647
Brd4	1min	water	12.853
Brd4	1min	water	13.1421
Brd4	1min	water	11.8089
Brd4	1min	water	15.5003
Brd4	1min	water	10.4947
Brd4	1min	water	13.6471
Brd4	1min	water	13.0135
Brd4	1min	water	11.146
Brd4	1min	water	13.0071
Brd4	1min	water	18.7466
Brd4	1min	water	18.3273
Brd4	1min	water	5.04316
Brd4	1min	water	16.581
Brd4	1min	water	16.3571
Brd4	1min	water	9.12048
Brd4	1min	water	13.9282
Brd4	1min	water	13.0444
Brd4	1min	water	9.737
Brd4	1min	water	14.4705
Brd4	1min	water	10.3797
Brd4	1min	water	17.5299
Brd4	1min	water	7.98665
Brd4	1min	water	10.4065
Brd4	1min	water	7.3452
Brd4	1min	water	29.0276
Brd4	1min	water	22.6715
Brd4	1min	water	26.8649
Brd4	1min	water	5.8957
Brd4	1min	water	4.20767
Brd4	1min	water	17.6484
Brd4	1min	water	25.2775
Brd4	1min	water	38.7306
Brd4	1min	water	46.0437
Brd4	1min	water	45.1834
Brd4	1min	water	70.1889
Brd4	1min	water	37.2325
Brd4	1min	water	19.9916
Brd4	1min	water	24.442
Brd4	1min	water	47.3012
Brd4	1min	water	43.02
Brd4	1min	water	54.459
Brd4	1min	water	16.4394
Brd4	1min	water	30.9428
Brd4	1min	water	40.4976
Brd4	1min	water	29.2264
Brd4	1min	water	32.8348
Brd4	1min	water	11.9378
Brd4	1min	water	11.1099
Brd4	1min	water	39.9447
Brd4	1min	water	32.6466
Brd4	1min	water	31.7885
Brd4	1min	water	23.7307
Brd4	1min	water	25.9494
Brd4	1min	water	21.8087
Brd4	1min	water	30.438
Brd4	1min	water	29.9146
Brd4	1min	water	30.7784
Brd4	1min	water	17.0445
Brd4	1min	water	21.5522
Brd4	1min	water	15.1257
Brd4	1min	water	12.7294
Brd4	1min	water	49.0118
Brd4	1min	water	28.2778
Brd4	1min	water	31.8933
Brd4	1min	water	21.5528
Brd4	1min	water	31.2122
Brd4	1min	water	19.5481
Brd4	1min	water	28.2861
Brd4	5min	amanitin	70.7269
Brd4	5min	amanitin	67.4773
Brd4	5min	amanitin	62.3519
Brd4	5min	amanitin	61.5196
Brd4	5min	amanitin	56.2059
Brd4	5min	amanitin	55.4184
Brd4	5min	amanitin	53.1858
Brd4	5min	amanitin	52.5968
Brd4	5min	amanitin	51.5737
Brd4	5min	amanitin	51.2035
Brd4	5min	amanitin	50.8614
Brd4	5min	amanitin	50.7288
Brd4	5min	amanitin	50.4738
Brd4	5min	amanitin	50.336
Brd4	5min	amanitin	49.9702
Brd4	5min	amanitin	49.187
Brd4	5min	amanitin	48.3224
Brd4	5min	amanitin	47.1477
Brd4	5min	amanitin	47.0293
Brd4	5min	amanitin	46.8154
Brd4	5min	amanitin	46.4647
Brd4	5min	amanitin	46.3283
Brd4	5min	amanitin	45.8921
Brd4	5min	amanitin	45.868
Brd4	5min	amanitin	45.4138
Brd4	5min	amanitin	42.7104
Brd4	5min	amanitin	42.1036
Brd4	5min	amanitin	41.9207
Brd4	5min	amanitin	41.5702
Brd4	5min	amanitin	41.5055
Brd4	5min	amanitin	41.0568
Brd4	5min	amanitin	40.6515
Brd4	5min	amanitin	39.9129
Brd4	5min	amanitin	39.5822
Brd4	5min	amanitin	38.9138
Brd4	5min	amanitin	38.9075
Brd4	5min	amanitin	38.7253
Brd4	5min	amanitin	38.1677
Brd4	5min	amanitin	38.0972
Brd4	5min	amanitin	37.9609
Brd4	5min	amanitin	37.6689
Brd4	5min	amanitin	37.5583
Brd4	5min	amanitin	36.5797
Brd4	5min	amanitin	36.4297
Brd4	5min	amanitin	35.653
Brd4	5min	amanitin	35.1125
Brd4	5min	amanitin	34.9081
Brd4	5min	amanitin	34.8232
Brd4	5min	amanitin	34.3259
Brd4	5min	amanitin	33.447
Brd4	5min	amanitin	33.1905
Brd4	5min	amanitin	33.1216
Brd4	5min	amanitin	33.0578
Brd4	5min	amanitin	32.6865
Brd4	5min	amanitin	31.8867
Brd4	5min	amanitin	31.4899
Brd4	5min	amanitin	31.4842
Brd4	5min	amanitin	31.3395
Brd4	5min	amanitin	31.1528
Brd4	5min	amanitin	31.1309
Brd4	5min	amanitin	31.1189
Brd4	5min	amanitin	31.1124
Brd4	5min	amanitin	31.0961
Brd4	5min	amanitin	30.7355
Brd4	5min	amanitin	30.4431
Brd4	5min	amanitin	29.8479
Brd4	5min	amanitin	29.6473
Brd4	5min	amanitin	29.5903
Brd4	5min	amanitin	29.5371
Brd4	5min	amanitin	29.4431
Brd4	5min	amanitin	29.2114
Brd4	5min	amanitin	28.9629
Brd4	5min	amanitin	28.8596
Brd4	5min	amanitin	28.8443
Brd4	5min	amanitin	27.9709
Brd4	5min	amanitin	26.1483
Brd4	5min	amanitin	25.9511
Brd4	5min	amanitin	25.8111
Brd4	5min	amanitin	25.5621
Brd4	5min	amanitin	25.5252
Brd4	5min	amanitin	25.3774
Brd4	5min	amanitin	25.3121
Brd4	5min	amanitin	25.1613
Brd4	5min	amanitin	25.129
Brd4	5min	amanitin	24.7714
Brd4	5min	amanitin	23.4597
Brd4	5min	amanitin	23.3503
Brd4	5min	amanitin	23.0121
Brd4	5min	amanitin	22.569
Brd4	5min	amanitin	22.5421
Brd4	5min	amanitin	22.4336
Brd4	5min	amanitin	22.2755
Brd4	5min	amanitin	22.2098
Brd4	5min	amanitin	20.903
Brd4	5min	amanitin	20.8157
Brd4	5min	amanitin	20.6581
Brd4	5min	amanitin	20.5256
Brd4	5min	amanitin	20.1751
Brd4	5min	amanitin	19.6081
Brd4	5min	amanitin	19.2978
Brd4	5min	amanitin	19.091
Brd4	5min	amanitin	18.9035
Brd4	5min	amanitin	18.8641
Brd4	5min	amanitin	18.585
Brd4	5min	amanitin	18.3223
Brd4	5min	amanitin	18.0402
Brd4	5min	amanitin	17.6565
Brd4	5min	amanitin	16.2065
Brd4	5min	amanitin	15.717
Brd4	5min	amanitin	15.5369
Brd4	5min	amanitin	14.8403
Brd4	5min	amanitin	14.3082
Brd4	5min	amanitin	13.7364
Brd4	5min	amanitin	13.5674
Brd4	5min	amanitin	13.4647
Brd4	5min	amanitin	11.9045
Brd4	5min	amanitin	11.3394
Brd4	5min	amanitin	11.0166
Brd4	5min	amanitin	8.45905
Brd4	5min	water	5.39342
Brd4	5min	water	2.73093
Brd4	5min	water	5.77774
Brd4	5min	water	3.16707
Brd4	5min	water	4.25812
Brd4	5min	water	2.73929
Brd4	5min	water	2.55297
Brd4	5min	water	3.91472
Brd4	5min	water	3.02576
Brd4	5min	water	3.24364
Brd4	5min	water	3.08095
Brd4	5min	water	3.32214
Brd4	5min	water	3.70598
Brd4	5min	water	2.76415
Brd4	5min	water	3.67884
Brd4	5min	water	3.02425
Brd4	5min	water	3.16498
Brd4	5min	water	4.03628
Brd4	5min	water	2.45841
Brd4	5min	water	2.76885
Brd4	5min	water	3.5513
Brd4	5min	water	3.17249
Brd4	5min	water	3.12269
Brd4	5min	water	4.31631
Brd4	5min	water	3.446
Brd4	5min	water	4.8569
Brd4	5min	water	2.39087
Brd4	5min	water	3.97022
Brd4	5min	water	4.56557
Brd4	5min	water	1.64855
Brd4	5min	water	3.3554
Brd4	5min	water	5.14442
Brd4	5min	water	4.61681
Brd4	5min	water	3.19412
Brd4	5min	water	2.1579
Brd4	5min	water	2.94476
Brd4	5min	water	5.16669
Brd4	5min	water	2.18907
Brd4	5min	water	5.53668
Brd4	5min	water	4.72888
Brd4	5min	water	12.7565
Brd4	5min	water	9.55171
Brd4	5min	water	5.97767
Brd4	5min	water	6.591
Brd4	5min	water	7.24905
Brd4	5min	water	7.65421
Brd4	5min	water	6.13638
Brd4	5min	water	8.33217
Brd4	5min	water	3.79166
Brd4	5min	water	3.25951
Brd4	5min	water	3.60326
Brd4	5min	water	9.28936
Brd4	5min	water	8.38694
Brd4	5min	water	9.36795
Brd4	5min	water	8.02995
Brd4	5min	water	3.78473
Brd4	5min	water	6.86518
Brd4	5min	water	4.40714
Brd4	5min	water	7.07789
Brd4	5min	water	4.71366
Brd4	5min	water	3.22425
Brd4	5min	water	7.77079
Brd4	5min	water	7.07699
Brd4	5min	water	5.08637
Brd4	5min	water	5.71241
Brd4	5min	water	6.48903
Brd4	5min	water	4.25489
Brd4	5min	water	7.61076
Brd4	5min	water	6.23288
Brd4	5min	water	6.0523
Brd4	5min	water	6.08011
Brd4	5min	water	4.00795
Brd4	5min	water	2.77862
Brd4	5min	water	6.98438
Brd4	5min	water	4.33608
Brd4	5min	water	4.09233
Brd4	5min	water	4.68957
Brd4	5min	water	3.83994
Brd4	5min	water	3.89163
Brd4	5min	water	8.5127
Brd4	5min	water	3.11657
Brd4	5min	water	4.98072
Brd4	5min	water	2.89028
Brd4	5min	water	4.02651
Brd4	5min	water	3.10538
Brd4	5min	water	4.99129
Brd4	5min	water	2.50534
Brd4	5min	water	4.26817
Brd4	5min	water	3.69674
Brd4	5min	water	2.67114
Brd4	5min	water	4.02943
Brd4	5min	water	4.11089
Brd4	5min	water	5.31666
Brd4	5min	water	4.46488
Brd4	5min	water	3.0791
Brd4	5min	water	4.40646
Brd4	5min	water	3.75942
Brd4	5min	water	2.90377
Brd4	5min	water	2.96623
Brd4	5min	water	3.05884
Brd4	5min	water	3.43825
Brd4	5min	water	2.93505
Brd4	5min	water	6.49688
Brd4	5min	water	2.18882
Brd4	5min	water	4.61439
Brd4	5min	water	2.91834
Brd4	5min	water	2.59617
Brd4	5min	water	2.03716
Brd4	5min	water	4.53227
Brd4	5min	water	2.68673
Brd4	5min	water	4.03246
Rpb1	1min	amanitin	40.4596
Rpb1	1min	amanitin	39.0193
Rpb1	1min	amanitin	38.1023
Rpb1	1min	amanitin	30.5609
Rpb1	1min	amanitin	30.3959
Rpb1	1min	amanitin	76.6033
Rpb1	1min	amanitin	42.2185
Rpb1	1min	amanitin	44.9264
Rpb1	1min	amanitin	33.2327
Rpb1	1min	amanitin	36.2094
Rpb1	1min	amanitin	50.1411
Rpb1	1min	amanitin	34.0792
Rpb1	1min	amanitin	63.8839
Rpb1	1min	amanitin	52.7067
Rpb1	1min	amanitin	33.2384
Rpb1	1min	amanitin	68.8526
Rpb1	1min	amanitin	53.5641
Rpb1	1min	amanitin	56.5637
Rpb1	1min	amanitin	75.7367
Rpb1	1min	amanitin	46.8686
Rpb1	1min	amanitin	87.8918
Rpb1	1min	amanitin	61.9899
Rpb1	1min	amanitin	24.1662
Rpb1	1min	amanitin	68.806
Rpb1	1min	amanitin	48.5727
Rpb1	1min	amanitin	102.884
Rpb1	1min	amanitin	34.8111
Rpb1	1min	amanitin	93.1971
Rpb1	1min	amanitin	41.8912
Rpb1	1min	amanitin	61.4058
Rpb1	1min	amanitin	75.1578
Rpb1	1min	amanitin	46.0667
Rpb1	1min	amanitin	39.0366
Rpb1	1min	amanitin	56.8476
Rpb1	1min	amanitin	59.6768
Rpb1	1min	amanitin	83.0515
Rpb1	1min	amanitin	22.9775
Rpb1	1min	amanitin	47.8269
Rpb1	1min	amanitin	50.502
Rpb1	1min	amanitin	74.04
Rpb1	1min	amanitin	66.1957
Rpb1	1min	amanitin	17.7884
Rpb1	1min	amanitin	85.0592
Rpb1	1min	amanitin	56.2949
Rpb1	1min	amanitin	81.4162
Rpb1	1min	amanitin	69.9216
Rpb1	1min	amanitin	53.1384
Rpb1	1min	amanitin	29.3856
Rpb1	1min	amanitin	95.5671
Rpb1	1min	amanitin	76.6653
Rpb1	1min	amanitin	73.5225
Rpb1	1min	amanitin	82.9772
Rpb1	1min	amanitin	45.7983
Rpb1	1min	amanitin	47.5543
Rpb1	1min	amanitin	52.7683
Rpb1	1min	amanitin	49.3206
Rpb1	1min	amanitin	25.6535
Rpb1	1min	amanitin	31.684
Rpb1	1min	amanitin	89.622
Rpb1	1min	amanitin	52.2967
Rpb1	1min	amanitin	50.1501
Rpb1	1min	amanitin	50.3556
Rpb1	1min	amanitin	41.179
Rpb1	1min	amanitin	82.0897
Rpb1	1min	amanitin	65.6587
Rpb1	1min	amanitin	27.0422
Rpb1	1min	amanitin	59.209
Rpb1	1min	amanitin	86.1212
Rpb1	1min	amanitin	23.7641
Rpb1	1min	amanitin	33.5208
Rpb1	1min	amanitin	39.4457
Rpb1	1min	amanitin	47.6547
Rpb1	1min	amanitin	34.1912
Rpb1	1min	amanitin	28.2317
Rpb1	1min	amanitin	26.5153
Rpb1	1min	amanitin	55.7473
Rpb1	1min	amanitin	33.2264
Rpb1	1min	amanitin	32.1996
Rpb1	1min	amanitin	43.5319
Rpb1	1min	amanitin	46.3489
Rpb1	1min	amanitin	56.058
Rpb1	1min	amanitin	46.0968
Rpb1	1min	amanitin	136.32
Rpb1	1min	amanitin	40.7365
Rpb1	1min	amanitin	54.4855
Rpb1	1min	amanitin	76.0981
Rpb1	1min	amanitin	83.6008
Rpb1	1min	amanitin	83.9979
Rpb1	1min	amanitin	109.899
Rpb1	1min	amanitin	55.2655
Rpb1	1min	amanitin	49.4057
Rpb1	1min	amanitin	53.0417
Rpb1	1min	amanitin	102.249
Rpb1	1min	amanitin	110.13
Rpb1	1min	amanitin	81.6283
Rpb1	1min	amanitin	75.2155
Rpb1	1min	amanitin	52.1821
Rpb1	1min	amanitin	105.594
Rpb1	1min	amanitin	70.5835
Rpb1	1min	amanitin	104.227
Rpb1	1min	amanitin	39.35
Rpb1	1min	amanitin	45.2406
Rpb1	1min	amanitin	78.1949
Rpb1	1min	amanitin	86.5166
Rpb1	1min	amanitin	186.294
Rpb1	1min	amanitin	130.898
Rpb1	1min	amanitin	48.4717
Rpb1	1min	amanitin	42.7765
Rpb1	1min	amanitin	46.1743
Rpb1	1min	amanitin	86.4633
Rpb1	1min	amanitin	46.4653
Rpb1	1min	amanitin	61.5822
Rpb1	1min	amanitin	107.32
Rpb1	1min	amanitin	48.711
Rpb1	1min	amanitin	79.237
Rpb1	1min	amanitin	44.8082
Rpb1	1min	amanitin	47.4282
Rpb1	1min	amanitin	56.5774
Rpb1	1min	water	99.9303
Rpb1	1min	water	119.098
Rpb1	1min	water	128.677
Rpb1	1min	water	60.356
Rpb1	1min	water	51.8398
Rpb1	1min	water	97.2833
Rpb1	1min	water	139.284
Rpb1	1min	water	98.1861
Rpb1	1min	water	62.0783
Rpb1	1min	water	74.5383
Rpb1	1min	water	91.3251
Rpb1	1min	water	119.919
Rpb1	1min	water	80.0369
Rpb1	1min	water	62.9388
Rpb1	1min	water	121.302
Rpb1	1min	water	111.453
Rpb1	1min	water	109.4
Rpb1	1min	water	85.0679
Rpb1	1min	water	45.9264
Rpb1	1min	water	136.385
Rpb1	1min	water	130.417
Rpb1	1min	water	75.0963
Rpb1	1min	water	78.0638
Rpb1	1min	water	143.156
Rpb1	1min	water	125.007
Rpb1	1min	water	98.3355
Rpb1	1min	water	85.6875
Rpb1	1min	water	75.4466
Rpb1	1min	water	81.5011
Rpb1	1min	water	103.088
Rpb1	1min	water	113.497
Rpb1	1min	water	109.565
Rpb1	1min	water	54.2539
Rpb1	1min	water	54.8274
Rpb1	1min	water	72.4263
Rpb1	1min	water	54.5717
Rpb1	1min	water	49.4702
Rpb1	1min	water	49.1372
Rpb1	1min	water	61.4615
Rpb1	1min	water	38.8312
Rpb1	1min	water	45.1048
Rpb1	1min	water	33.2768
Rpb1	1min	water	28.9263
Rpb1	1min	water	37.9041
Rpb1	1min	water	62.8899
Rpb1	1min	water	39.6784
Rpb1	1min	water	48.0991
Rpb1	1min	water	36.6697
Rpb1	1min	water	48.0895
Rpb1	1min	water	42.6587
Rpb1	1min	water	43.1619
Rpb1	1min	water	52.4609
Rpb1	1min	water	103.272
Rpb1	1min	water	52.7565
Rpb1	1min	water	26.0701
Rpb1	1min	water	62.9316
Rpb1	1min	water	93.1341
Rpb1	1min	water	28.591
Rpb1	1min	water	86.0315
Rpb1	1min	water	70.7738
Rpb1	1min	water	67.1605
Rpb1	1min	water	65.9156
Rpb1	1min	water	33.7849
Rpb1	1min	water	83.1485
Rpb1	1min	water	34.1338
Rpb1	1min	water	56.3033
Rpb1	1min	water	38.8226
Rpb1	1min	water	72.6884
Rpb1	1min	water	65.0172
Rpb1	1min	water	110.425
Rpb1	1min	water	42.8861
Rpb1	1min	water	31.8796
Rpb1	1min	water	76.8332
Rpb1	1min	water	58.4439
Rpb1	1min	water	79.4303
Rpb1	1min	water	85.3422
Rpb1	1min	water	101.043
Rpb1	1min	water	130.335
Rpb1	1min	water	106.46
Rpb1	1min	water	88.6992
Rpb1	1min	water	100.005
Rpb1	1min	water	151.787
Rpb1	1min	water	68.5281
Rpb1	1min	water	144.194
Rpb1	1min	water	93.3059
Rpb1	1min	water	148.789
Rpb1	1min	water	126.085
Rpb1	1min	water	94.7624
Rpb1	1min	water	91.6407
Rpb1	1min	water	58.548
Rpb1	1min	water	56.9984
Rpb1	1min	water	118.272
Rpb1	1min	water	190.262
Rpb1	1min	water	158.356
Rpb1	1min	water	69.1919
Rpb1	1min	water	75.8564
Rpb1	1min	water	90.9835
Rpb1	1min	water	170.842
Rpb1	1min	water	143.427
Rpb1	1min	water	164.318
Rpb1	1min	water	100.63
Rpb1	1min	water	120.777
Rpb1	1min	water	91.9583
Rpb1	1min	water	83.8249
Rpb1	1min	water	117.193
Rpb1	1min	water	102.64
Rpb1	1min	water	97.3477
Rpb1	1min	water	157.085
Rpb1	1min	water	114.953
Rpb1	1min	water	93.3263
Rpb1	1min	water	156.126
Rpb1	5min	amanitin	48.4563
Rpb1	5min	amanitin	38.6681
Rpb1	5min	amanitin	45.5226
Rpb1	5min	amanitin	47.1196
Rpb1	5min	amanitin	34.5457
Rpb1	5min	amanitin	58.738
Rpb1	5min	amanitin	42.5641
Rpb1	5min	amanitin	44.6464
Rpb1	5min	amanitin	51.1454
Rpb1	5min	amanitin	33.8219
Rpb1	5min	amanitin	50.4105
Rpb1	5min	amanitin	37.613
Rpb1	5min	amanitin	74.2442
Rpb1	5min	amanitin	46.6552
Rpb1	5min	amanitin	65.891
Rpb1	5min	amanitin	51.8273
Rpb1	5min	amanitin	37.0374
Rpb1	5min	amanitin	63.7276
Rpb1	5min	amanitin	98.9273
Rpb1	5min	amanitin	61.1032
Rpb1	5min	amanitin	44.7331
Rpb1	5min	amanitin	50.5557
Rpb1	5min	amanitin	78.6613
Rpb1	5min	amanitin	107.537
Rpb1	5min	amanitin	43.9566
Rpb1	5min	amanitin	92.0341
Rpb1	5min	amanitin	47.3347
Rpb1	5min	amanitin	69.666
Rpb1	5min	amanitin	51.3357
Rpb1	5min	amanitin	65.5929
Rpb1	5min	amanitin	70.4339
Rpb1	5min	amanitin	48.7295
Rpb1	5min	amanitin	76.2415
Rpb1	5min	amanitin	45.5936
Rpb1	5min	amanitin	45.3773
Rpb1	5min	amanitin	39.0149
Rpb1	5min	amanitin	36.4834
Rpb1	5min	amanitin	40.065
Rpb1	5min	amanitin	47.7453
Rpb1	5min	amanitin	36.6965
Rpb1	5min	amanitin	47.9747
Rpb1	5min	amanitin	42.434
Rpb1	5min	amanitin	52.3852
Rpb1	5min	amanitin	45.881
Rpb1	5min	amanitin	47.336
Rpb1	5min	amanitin	37.345
Rpb1	5min	amanitin	40.5409
Rpb1	5min	amanitin	42.8761
Rpb1	5min	amanitin	55.5294
Rpb1	5min	amanitin	61.2153
Rpb1	5min	amanitin	37.3693
Rpb1	5min	amanitin	50.6191
Rpb1	5min	amanitin	55.5068
Rpb1	5min	amanitin	58.2523
Rpb1	5min	amanitin	62.8048
Rpb1	5min	amanitin	43.4729
Rpb1	5min	amanitin	83.6882
Rpb1	5min	amanitin	43.5163
Rpb1	5min	amanitin	36.1408
Rpb1	5min	amanitin	36.4004
Rpb1	5min	amanitin	43.5643
Rpb1	5min	amanitin	45.2664
Rpb1	5min	amanitin	44.5911
Rpb1	5min	amanitin	35.5335
Rpb1	5min	amanitin	47.903
Rpb1	5min	amanitin	58.392
Rpb1	5min	amanitin	52.8619
Rpb1	5min	amanitin	34.3053
Rpb1	5min	amanitin	32.3282
Rpb1	5min	amanitin	36.0293
Rpb1	5min	amanitin	47.604
Rpb1	5min	amanitin	35.6016
Rpb1	5min	amanitin	45.3072
Rpb1	5min	amanitin	30.9277
Rpb1	5min	amanitin	39.0266
Rpb1	5min	amanitin	38.2485
Rpb1	5min	amanitin	40.078
Rpb1	5min	amanitin	43.6737
Rpb1	5min	amanitin	34.6417
Rpb1	5min	amanitin	48.8451
Rpb1	5min	amanitin	51.1434
Rpb1	5min	amanitin	49.6209
Rpb1	5min	amanitin	48.7108
Rpb1	5min	amanitin	49.5739
Rpb1	5min	amanitin	61.6848
Rpb1	5min	amanitin	51.6802
Rpb1	5min	amanitin	50.9605
Rpb1	5min	amanitin	53.9687
Rpb1	5min	amanitin	38.432
Rpb1	5min	amanitin	64.716
Rpb1	5min	amanitin	66.4781
Rpb1	5min	amanitin	56.0811
Rpb1	5min	amanitin	76.4319
Rpb1	5min	amanitin	49.6487
Rpb1	5min	amanitin	50.0906
Rpb1	5min	amanitin	61.4519
Rpb1	5min	amanitin	79.6766
Rpb1	5min	amanitin	84.9295
Rpb1	5min	amanitin	47.7567
Rpb1	5min	amanitin	58.4388
Rpb1	5min	amanitin	71.3863
Rpb1	5min	amanitin	46.3608
Rpb1	5min	amanitin	82.8326
Rpb1	5min	amanitin	41.1093
Rpb1	5min	amanitin	62.9149
Rpb1	5min	amanitin	66.4253
Rpb1	5min	amanitin	46.3147
Rpb1	5min	amanitin	85.0878
Rpb1	5min	amanitin	46.7229
Rpb1	5min	amanitin	76.6563
Rpb1	5min	amanitin	54.8852
Rpb1	5min	amanitin	86.3609
Rpb1	5min	amanitin	90.3689
Rpb1	5min	amanitin	51.9984
Rpb1	5min	amanitin	69.6067
Rpb1	5min	amanitin	46.3449
Rpb1	5min	amanitin	70.0121
Rpb1	5min	amanitin	44.3238
Rpb1	5min	amanitin	79.4344
Rpb1	5min	water	41.2833
Rpb1	5min	water	40.3421
Rpb1	5min	water	33.8422
Rpb1	5min	water	43.7497
Rpb1	5min	water	47.6939
Rpb1	5min	water	47.4705
Rpb1	5min	water	34.5467
Rpb1	5min	water	42.6328
Rpb1	5min	water	34.7863
Rpb1	5min	water	38.1065
Rpb1	5min	water	41.6763
Rpb1	5min	water	36.5545
Rpb1	5min	water	45.5251
Rpb1	5min	water	52.0437
Rpb1	5min	water	44.4423
Rpb1	5min	water	38.1423
Rpb1	5min	water	45.1023
Rpb1	5min	water	45.5578
Rpb1	5min	water	48.6978
Rpb1	5min	water	41.9401
Rpb1	5min	water	52.0138
Rpb1	5min	water	41.0662
Rpb1	5min	water	40.6809
Rpb1	5min	water	43.6756
Rpb1	5min	water	46.957
Rpb1	5min	water	45.5793
Rpb1	5min	water	42.4355
Rpb1	5min	water	48.4647
Rpb1	5min	water	46.0393
Rpb1	5min	water	39.6641
Rpb1	5min	water	43.5498
Rpb1	5min	water	55.0966
Rpb1	5min	water	47.3436
Rpb1	5min	water	42.2979
Rpb1	5min	water	43.0632
Rpb1	5min	water	42.0041
Rpb1	5min	water	50.0232
Rpb1	5min	water	36.4668
Rpb1	5min	water	42.3536
Rpb1	5min	water	32.6914
Rpb1	5min	water	44.5148
Rpb1	5min	water	54.7514
Rpb1	5min	water	47.6956
Rpb1	5min	water	47.0389
Rpb1	5min	water	43.0498
Rpb1	5min	water	57.6037
Rpb1	5min	water	38.9247
Rpb1	5min	water	49.6264
Rpb1	5min	water	47.4784
Rpb1	5min	water	39.7672
Rpb1	5min	water	36.8089
Rpb1	5min	water	43.0693
Rpb1	5min	water	53.6954
Rpb1	5min	water	57.573
Rpb1	5min	water	65.3323
Rpb1	5min	water	37.0753
Rpb1	5min	water	44.8867
Rpb1	5min	water	41.5417
Rpb1	5min	water	50.2666
Rpb1	5min	water	43.5129
Rpb1	5min	water	41.6656
Rpb1	5min	water	64.0549
Rpb1	5min	water	56.8926
Rpb1	5min	water	50.2664
Rpb1	5min	water	46.7093
Rpb1	5min	water	33.5476
Rpb1	5min	water	44.6589
Rpb1	5min	water	45.4869
Rpb1	5min	water	57.7572
Rpb1	5min	water	41.8755
Rpb1	5min	water	48.0063
Rpb1	5min	water	46.8373
Rpb1	5min	water	50.5762
Rpb1	5min	water	48.0472
Rpb1	5min	water	49.4947
Rpb1	5min	water	42.7214
Rpb1	5min	water	36.126
Rpb1	5min	water	42.0567
Rpb1	5min	water	37.5569
Rpb1	5min	water	44.9561
Rpb1	5min	water	41.628
Rpb1	5min	water	52.0632
Rpb1	5min	water	41.8092
Rpb1	5min	water	36.9399
Rpb1	5min	water	35.0027
Rpb1	5min	water	41.8978
Rpb1	5min	water	40.2213
Rpb1	5min	water	41.177
Rpb1	5min	water	52.7721
Rpb1	5min	water	49.5542
Rpb1	5min	water	43.0909
Rpb1	5min	water	38.0112
Rpb1	5min	water	40.8167
Rpb1	5min	water	41.6398
Rpb1	5min	water	42.3284
Rpb1	5min	water	45.417
Rpb1	5min	water	47.7067
Rpb1	5min	water	45.8023
Rpb1	5min	water	44.6726
Rpb1	5min	water	45.921
Rpb1	5min	water	47.9765
Rpb1	5min	water	47.3556
Rpb1	5min	water	42.8062
Rpb1	5min	water	38.231
Rpb1	5min	water	45.2292
Rpb1	5min	water	38.5945
Rpb1	5min	water	44.4971
Rpb1	5min	water	38.1941
Rpb1	5min	water	33.1473
Rpb1	5min	water	34.9758
Rpb1	5min	water	47.617

[truncated: 4 more sheets: Fig.7f, Fig.7g, Fig.S2A, Fig.S2D]
